# Supplementary material for: Whole-genome sequencing of Tahe red deer (Cervus hanglu yarkandensis) reveals genetic diversity and selection signatures
Source: Front Vet Sci. 2025 Aug 21;12:1642382. doi: 10.3389/fvets.2025.1642382 (PMC12409139; doi:10.3389/fvets.2025.1642382)
Supplement: Supplementary file 2 [file Table_1.xlsx]

## Sheet: Table S1
Table S1. Summary of newly sequenced data of the Tahe red deer and other Whole-genome sequencing (WGS) data used in this study.
NO	Sample ID	Species	Raw bases (G)	Clean bases (G)	Mapping rate	Mean depth (×)	Q20	Q30	GC Content	accession
1	SAMN48134104	Cervus hanglu yarkandensis	40.1667	40.0639	0.998	13.7633	0.996119	0.982716	0.434254	SRR33300971
2	SAMN48134105	Cervus hanglu yarkandensis	40.1696	40.0274	0.9966	13.7331	0.996277	0.983574	0.434206	SRR33300970
3	SAMN48134106	Cervus hanglu yarkandensis	43.4219	43.1995	0.9984	14.8822	0.996822	0.985256	0.441985	SRR33300962
4	SAMN48134107	Cervus hanglu yarkandensis	40.2038	40.0641	0.9977	13.7835	0.996186	0.983973	0.436909	SRR33300961
5	SAMN48134108	Cervus hanglu yarkandensis	50.2625	50.0528	0.9972	16.9781	0.996857	0.985516	0.433844	SRR33300960
6	SAMN48134109	Cervus hanglu yarkandensis	41.0674	40.8561	0.9967	13.8904	0.996999	0.986036	0.441768	SRR33300959
7	SAMN48134110	Cervus hanglu yarkandensis	40.5184	40.2627	0.998	13.6648	0.993421	0.977257	0.435238	SRR33300958
8	SAMN48134111	Cervus hanglu yarkandensis	35.1041	35.0084	0.997	11.8518	0.991815	0.972143	0.429474	SRR33300957
9	SAMN48134112	Cervus hanglu yarkandensis	36.1703	36.0199	0.9956	12.4136	0.994263	0.979119	0.4327	SRR33300956
10	SAMN48134113	Cervus hanglu yarkandensis	36.7472	36.5378	0.9982	12.6898	0.993738	0.977713	0.436359	SRR33300955
11	SAMN48134114	Cervus hanglu yarkandensis	41.0758	40.2758	0.9988	13.8519	0.994922	0.981886	0.453102	SRR33300969
12	SAMN48134115	Cervus hanglu yarkandensis	35.931	35.5717	0.9923	11.7768	0.995071	0.982977	0.439912	SRR33300968
13	SAMN48134116	Cervus hanglu yarkandensis	35.8244	35.6519	0.9978	12.0642	0.995077	0.982672	0.423162	SRR33300967
14	SAMN48134117	Cervus hanglu yarkandensis	36.8451	36.6188	0.9981	12.0962	0.994226	0.980549	0.434769	SRR33300966
15	SAMN48134118	Cervus hanglu yarkandensis	36.1671	36.0287	0.9981	12.1151	0.994852	0.981784	0.425913	SRR33300965
16	SAMN48134119	Cervus hanglu yarkandensis	41.7447	41.5496	0.9985	14.1497	0.99324	0.975876	0.421773	SRR33300964
17	SAMN48134120	Cervus hanglu yarkandensis	44.0936	43.9528	0.9981	14.7491	0.993036	0.975108	0.418302	SRR33300963
18	SAMN44812749	Cervus elaphus hispanicus	36.0125	36.0125	0.9992	12.6152	0.971327	0.921458	0.422956	SRR31414008
19	SAMN44812748	Cervus elaphus hispanicus	35.9136	35.9136	0.9979	12.3961	0.971352	0.922832	0.449963	SRR31414009
20	SAMN44812747	Cervus elaphus hispanicus	35.9762	35.9762	0.9845	12.3241	0.968363	0.91406	0.426866	SRR31414010
21	SAMN44812746	Cervus elaphus hispanicus	102.357	102.357	0.9985	33.645	0.984937	0.952544	0.439852	SRR31414011
22	SAMN44812745	Cervus elaphus hispanicus	95.9293	95.9293	0.9985	31.527	0.984348	0.950753	0.434934	SRR31414012
23	SAMN44812744	Cervus elaphus hispanicus	100.454	100.454	0.9984	32.8061	0.98427	0.950992	0.442069	SRR31414013
24	SAMN44812743	Cervus elaphus hispanicus	98.5438	98.5437	0.9924	31.867	0.982837	0.947461	0.436268	SRR31414014
25	SAMN44812742	Cervus elaphus hispanicus	101.366	101.366	0.9964	33.1321	0.982714	0.946768	0.432156	SRR31414015
26	SAMN44812741	Cervus elaphus hispanicus	35.9552	35.9552	0.9986	12.4719	0.970589	0.919916	0.431636	SRR31414017
27	SAMN44812740	Cervus elaphus hispanicus	31.8409	31.8409	0.9988	11.039	0.971302	0.921699	0.433061	SRR31414018
28	SAMN44812739	Cervus elaphus hispanicus	31.8936	31.8936	0.9978	11.1978	0.97037	0.91874	0.42206	SRR31414019
29	SAMN44812738	Cervus elaphus hispanicus	36.0499	36.0499	0.9983	12.5585	0.968938	0.914834	0.427887	SRR31414020
30	SAMN44812737	Cervus elaphus hispanicus	36.0025	36.0025	0.9986	12.6395	0.970774	0.919423	0.419112	SRR31414021
31	SAMN44812736	Cervus elaphus hispanicus	99.4994	99.4993	0.9985	32.3299	0.984424	0.950891	0.437966	SRR31414022
32	SAMN15814149	Cervus canadensis nelsoni	103.696	99.985	0.9988	25.5524	0.966312	0.910212	0.4411	SRR12450501
33	SAMN15814148	Cervus canadensis nelsoni	87.4523	84.35	0.9996	21.7453	0.968032	0.915898	0.437772	SRR12450502
34	SAMN15814147	Cervus canadensis nelsoni	81.3984	78.0429	0.9996	20.8108	0.964339	0.907817	0.434836	SRR12450504
35	SAMN15814146	Cervus canadensis nelsoni	106.522	101.978	0.9996	25.819	0.963104	0.90428	0.439679	SRR12450506
36	SAMN15814145	Cervus canadensis nelsoni	109.617	104.962	0.9995	24.4744	0.961035	0.90012	0.437362	SRR12450509
37	SAMN15814144	Cervus canadensis nelsoni	111.289	106.502	0.9996	28.832	0.956032	0.883297	0.438886	SRR12450510
38	SAMN15814143	Cervus canadensis nelsoni	110.831	105.845	0.9995	26.4247	0.961809	0.901581	0.439189	SRR12450511
39	SAMN15814142	Cervus canadensis nelsoni	95.9575	91.9734	0.9994	25.7274	0.95887	0.891007	0.438016	SRR12450512
40	SAMN15814141	Cervus canadensis nelsoni	111.332	106.298	0.9995	28.9623	0.960789	0.898594	0.437342	SRR12450513
41	SAMN15814140	Cervus canadensis nelsoni	91.6667	87.2818	0.9996	24.2457	0.946288	0.858442	0.439024	SRR12450514
42	SAMN15814139	Cervus canadensis nelsoni	97.0422	92.7017	0.9995	24.0078	0.960625	0.898691	0.437338	SRR12450515
43	SAMN15814138	Cervus canadensis nelsoni	114.55	110.064	0.9995	28.1479	0.967943	0.922253	0.432545	SRR12450551
44	SAMN15814137	Cervus canadensis nelsoni	109.685	104.587	0.9995	24.56	0.959743	0.895802	0.435478	SRR12450552

## Sheet: Table S2
Table S2. Frequency (SNPs/Kb) in each autosome in the Tahe red deer.
chr	mCerEla1.1 chr length (Kb)	SNP Num	Frequency (SNPs/Kb)
1	99365.8	460112	4.63051
2	50834.5	285104	2.86925
3	55858.9	280297	2.82087
4	68741.7	350470	3.52708
5	134756	534485	5.37899
6	51846.3	296910	2.98806
7	52316.1	367164	3.69509
8	55694.2	259937	2.61597
9	109725	518112	5.21421
10	55766.4	217840	2.19231
11	103264	435870	4.38654
12	100049	474258	4.77287
13	72175	331426	3.33543
14	81685.3	403155	4.0573
15	94138.2	468994	4.71989
16	47758.4	225562	2.27003
17	65067.2	323924	3.25993
18	125769	532025	5.35423
19	115140	495014	4.98175
20	140935	540404	5.43855
21	83473.7	355661	3.57932
22	85850	296780	2.98675
23	82663.8	404984	4.0757
24	71624.2	272937	2.7468
25	71803.1	333121	3.35248
26	50001.1	207846	2.09173
27	64514.6	288287	2.90128
28	64362.5	325853	3.27934
29	63760.4	313679	3.15682
30	86197.9	543608	5.4708
31	55169.9	307499	3.09463
32	52234.8	246762	2.48338
33	79323.4	388866	3.9135

## Sheet: Table S3
Table S3. Typological distribution of SNPs identified in the Tahe red deer annotated by SnpEff.
Fields	Number	Percentage
intergenic_region	5712077	0.472582
intron_variant	4634573	0.383436
upstream_gene_variant	778413	0.0644011
downstream_gene_variant	612875	0.0507055
intragenic_variant	89333	0.00739087
3_prime_UTR_variant	86604	0.00716509
synonymous_variant	65412	0.00541179
missense_variant	53227	0.00440368
5_prime_UTR_variant	24404	0.00201904
non_coding_transcript_exon_variant	11721	0.000969724
splice_region_variant&intron_variant	8579	0.000709774
5_prime_UTR_premature_start_codon_gain_variant	5080	0.000420288
splice_region_variant&synonymous_variant	1250	0.000103417
missense_variant&splice_region_variant	940	7.77699e-05
stop_gained	715	5.91547e-05
splice_region_variant	466	3.8554e-05
splice_region_variant&non_coding_transcript_exon_variant	419	3.46655e-05
splice_donor_variant&intron_variant	299	2.47374e-05
splice_acceptor_variant&intron_variant	192	1.58849e-05
start_lost	153	1.26583e-05
stop_lost	94	7.77699e-06
stop_retained_variant	48	3.97123e-06
stop_lost&splice_region_variant	28	2.31655e-06
initiator_codon_variant	14	1.15827e-06
splice_acceptor_variant&splice_donor_variant&intron_variant	10	8.27339e-07
stop_gained&splice_region_variant	9	7.44605e-07
splice_region_variant&stop_retained_variant	7	5.79137e-07
start_lost&splice_region_variant	4	3.30936e-07
Total	12086946	1

## Sheet: Table S4
Table S4. Genetic diversity parameters estimated for 3 populations in this study.
Breed	Sample Size	HO	HE	pi	FROH
Cervus hanglu	17	0.148306	0.144771	0.00159898	0.272922
Cervus elaphus	14	0.175099	0.177397	0.0019679	0.123719
Cervus canadensis	13	0.121191	0.115565	0.00129715	0.304588

## Sheet: Table S5
Table S5. A summary of genes from FST in the Tahe red deer and other populations.
Chrom	Starting position	Ending position	FST	Gene
NC_057829.1	52060001	52080000	0.503449	A1CF
NC_057829.1	52070001	52090000	0.536836	A1CF
NC_057837.1	64930001	64950000	0.485801	AAR2
NC_057837.1	64920001	64940000	0.515681	AAR2
NC_057818.1	3780001	3800000	0.493795	AARS1
NC_057820.1	43570001	43590000	0.577765	AASDH
NC_057832.1	93160001	93180000	0.595368	AASS
NC_057832.1	93170001	93190000	0.631991	AASS
NC_057819.1	86280001	86300000	0.484761	AATF
NC_057819.1	86260001	86280000	0.485375	AATF
NC_057819.1	86300001	86320000	0.501376	AATF
NC_057819.1	86270001	86290000	0.525618	AATF
NC_057834.1	72350001	72370000	0.495528	ABCA4
NC_057834.1	72330001	72350000	0.6008	ABCA4
NC_057834.1	72340001	72360000	0.672184	ABCA4
NC_057822.1	27710001	27730000	0.477852	ABCB6
NC_057818.1	18100001	18120000	0.477902	ABCC11
NC_057818.1	18110001	18130000	0.513737	ABCC11
NC_057818.1	18100001	18120000	0.477902	ABCC12
NC_057818.1	17660001	17680000	0.481055	ABCC12
NC_057818.1	17720001	17740000	0.482264	ABCC12
NC_057818.1	17670001	17690000	0.487625	ABCC12
NC_057818.1	17990001	18010000	0.513807	ABCC12
NC_057818.1	17980001	18000000	0.521169	ABCC12
NC_057818.1	17790001	17810000	0.598398	ABCC12
NC_057818.1	17800001	17820000	0.616769	ABCC12
NC_057819.1	108320001	108340000	0.479064	ABCC3
NC_057819.1	108310001	108330000	0.487498	ABCC3
NC_057833.1	36160001	36180000	0.501326	ABCC5
NC_057833.1	36170001	36190000	0.522752	ABCC5
NC_057836.1	31160001	31180000	0.493435	ABCC9
NC_057836.1	31140001	31160000	0.557937	ABCC9
NC_057836.1	31190001	31210000	0.559432	ABCC9
NC_057836.1	31210001	31230000	0.57815	ABCC9
NC_057836.1	31150001	31170000	0.608923	ABCC9
NC_057836.1	31200001	31220000	0.692234	ABCC9
NC_057826.1	17040001	17060000	0.509193	ABCD4
NC_057833.1	36360001	36380000	0.512882	ABCF3
NC_057833.1	36370001	36390000	0.519901	ABCF3
NC_057833.1	36340001	36360000	0.538729	ABCF3
NC_057833.1	36350001	36370000	0.541001	ABCF3
NC_057833.1	36330001	36350000	0.54711	ABCF3
NC_057833.1	75240001	75260000	0.492687	ABCG1
NC_057837.1	42750001	42770000	0.481409	ABHD12
NC_057837.1	42730001	42750000	0.519828	ABHD12
NC_057837.1	42740001	42760000	0.539636	ABHD12
NC_057837.1	42720001	42740000	0.564021	ABHD12
NC_057838.1	59980001	60000000	0.554134	ABHD14A
NC_057838.1	59960001	59980000	0.630064	ABHD14A
NC_057838.1	59970001	59990000	0.719283	ABHD14A
NC_057838.1	59980001	60000000	0.554134	ABHD14B
NC_057838.1	59960001	59980000	0.630064	ABHD14B
NC_057838.1	59970001	59990000	0.719283	ABHD14B
NC_057819.1	93550001	93570000	0.530172	ABHD15
NC_057825.1	5900001	5920000	0.510939	ABL1
NC_057825.1	5910001	5930000	0.531344	ABL1
NC_057825.1	5880001	5900000	0.550856	ABL1
NC_057825.1	5890001	5910000	0.562581	ABL1
NC_057819.1	94510001	94530000	0.4782	ABR
NC_057819.1	94520001	94540000	0.526	ABR
NC_057815.1	78080001	78100000	0.52266	ABTB2
NC_057815.1	78090001	78110000	0.526374	ABTB2
NC_057841.1	52020001	52040000	0.482415	ACAA2
NC_057841.1	51970001	51990000	0.48843	ACAA2
NC_057841.1	52010001	52030000	0.495741	ACAA2
NC_057841.1	51990001	52010000	0.504618	ACAA2
NC_057841.1	51980001	52000000	0.565328	ACAA2
NC_057841.1	52030001	52050000	0.618239	ACAA2
NC_057841.1	52050001	52070000	0.675066	ACAA2
NC_057841.1	52040001	52060000	0.68855	ACAA2
NC_057819.1	86310001	86330000	0.480798	ACACA
NC_057819.1	86280001	86300000	0.484761	ACACA
NC_057819.1	86300001	86320000	0.501376	ACACA
NC_057819.1	9880001	9900000	0.481878	ACADS
NC_057819.1	99650001	99670000	0.502096	ACAP1
NC_057819.1	99620001	99640000	0.557146	ACAP1
NC_057819.1	99640001	99660000	0.62182	ACAP1
NC_057819.1	99630001	99650000	0.645864	ACAP1
NC_057833.1	46580001	46600000	0.503122	ACAP2
NC_057833.1	46610001	46630000	0.513547	ACAP2
NC_057833.1	46590001	46610000	0.52805	ACAP2
NC_057833.1	46600001	46620000	0.539745	ACAP2
NC_057840.1	42280001	42300000	0.477342	ACAT2
NC_057828.1	63030001	63050000	0.503291	ACBD6
NC_057823.1	20690001	20710000	0.497005	ACER1
NC_057823.1	20710001	20730000	0.504483	ACER1
NC_057823.1	20700001	20720000	0.550788	ACER1
NC_057819.1	114320001	114340000	0.5031	ACLY
NC_057819.1	114340001	114360000	0.509529	ACLY
NC_057819.1	114330001	114350000	0.524943	ACLY
NC_057836.1	7500001	7520000	0.548407	ACO2
NC_057844.1	51160001	51180000	0.548772	ACOD1
NC_057844.1	51170001	51190000	0.609607	ACOD1
NC_057823.1	81520001	81540000	0.522917	ACOT12
NC_057823.1	81550001	81570000	0.526784	ACOT12
NC_057823.1	81560001	81580000	0.536512	ACOT12
NC_057823.1	81570001	81590000	0.550046	ACOT12
NC_057823.1	81540001	81560000	0.626357	ACOT12
NC_057823.1	81530001	81550000	0.695715	ACOT12
NC_057828.1	48990001	49010000	0.480632	ACOT7
NC_057828.1	48960001	48980000	0.502892	ACOT7
NC_057828.1	49010001	49030000	0.531296	ACOT7
NC_057828.1	49000001	49020000	0.542094	ACOT7
NC_057828.1	49020001	49040000	0.547069	ACOT7
NC_057828.1	48950001	48970000	0.557061	ACOT7
NC_057837.1	73940001	73960000	0.485605	ACOT8
NC_057837.1	73930001	73950000	0.532947	ACOT8
NC_057838.1	54010001	54030000	0.479805	ACOX2
NC_057838.1	54000001	54020000	0.507193	ACOX2
NC_057815.1	89750001	89770000	0.523168	ACP2
NC_057827.1	33940001	33960000	0.498349	ACSBG1
NC_057827.1	33970001	33990000	0.505535	ACSBG1
NC_057827.1	33910001	33930000	0.520827	ACSBG1
NC_057827.1	33900001	33920000	0.582014	ACSBG1
NC_057819.1	108450001	108470000	0.506266	ACSF2
NC_057819.1	108440001	108460000	0.509769	ACSF2
NC_057822.1	24020001	24040000	0.476892	ACSL3
NC_057829.1	75330001	75350000	0.478345	ACSL5
NC_057829.1	54160001	54180000	0.483166	ACTA2
NC_057830.1	13750001	13770000	0.49776	ACTL7B
NC_057830.1	13740001	13760000	0.55072	ACTL7B
NC_057822.1	1420001	1440000	0.50053	ACTL8
NC_057832.1	120070001	120090000	0.485345	ACTR3B
NC_057832.1	120010001	120030000	0.508245	ACTR3B
NC_057847.1	50430001	50450000	0.476803	ACVR2A
NC_057847.1	50450001	50470000	0.47855	ACVR2A
NC_057847.1	50360001	50380000	0.495576	ACVR2A
NC_057847.1	50290001	50310000	0.501168	ACVR2A
NC_057847.1	50300001	50320000	0.50885	ACVR2A
NC_057847.1	50440001	50460000	0.515664	ACVR2A
NC_057847.1	50380001	50400000	0.518907	ACVR2A
NC_057847.1	50280001	50300000	0.533927	ACVR2A
NC_057847.1	50370001	50390000	0.534441	ACVR2A
NC_057838.1	59980001	60000000	0.554134	ACY1
NC_057838.1	59960001	59980000	0.630064	ACY1
NC_057838.1	59970001	59990000	0.719283	ACY1
NC_057836.1	11090001	11110000	0.484005	ADA2
NC_057836.1	11080001	11100000	0.546609	ADA2
NC_057826.1	49460001	49480000	0.499186	ADAM10
NC_057826.1	49470001	49490000	0.52139	ADAM10
NC_057825.1	18800001	18820000	0.504488	ADAM17
NC_057823.1	69990001	70010000	0.525682	ADAM19
NC_057823.1	69980001	70000000	0.591851	ADAM19
NC_057839.1	42090001	42110000	0.477396	ADAMTS12
NC_057823.1	5870001	5890000	0.50158	ADAMTS2
NC_057823.1	5860001	5880000	0.526434	ADAMTS2
NC_057823.1	6160001	6180000	0.565089	ADAMTS2
NC_057817.1	36280001	36300000	0.493247	ADAMTS20
NC_057817.1	36270001	36290000	0.499836	ADAMTS20
NC_057817.1	36400001	36420000	0.546365	ADAMTS20
NC_057817.1	36390001	36410000	0.55977	ADAMTS20
NC_057834.1	31760001	31780000	0.483569	ADAMTS4
NC_057834.1	31750001	31770000	0.503744	ADAMTS4
NC_057834.1	31770001	31790000	0.505819	ADAMTS4
NC_057839.1	17460001	17480000	0.480173	ADAMTS6
NC_057839.1	17440001	17460000	0.497171	ADAMTS6
NC_057839.1	17380001	17400000	0.507021	ADAMTS6
NC_057839.1	17470001	17490000	0.507388	ADAMTS6
NC_057839.1	17410001	17430000	0.516361	ADAMTS6
NC_057839.1	17490001	17510000	0.536935	ADAMTS6
NC_057839.1	17480001	17500000	0.544049	ADAMTS6
NC_057839.1	17340001	17360000	0.547281	ADAMTS6
NC_057839.1	17430001	17450000	0.549651	ADAMTS6
NC_057839.1	17350001	17370000	0.558187	ADAMTS6
NC_057839.1	17370001	17390000	0.585064	ADAMTS6
NC_057839.1	17390001	17410000	0.606186	ADAMTS6
NC_057839.1	17360001	17380000	0.60809	ADAMTS6
NC_057839.1	17400001	17420000	0.659373	ADAMTS6
NC_057843.1	26170001	26190000	0.487339	ADAMTSL1
NC_057843.1	25700001	25720000	0.495888	ADAMTSL1
NC_057843.1	25670001	25690000	0.506656	ADAMTSL1
NC_057843.1	25380001	25400000	0.521232	ADAMTSL1
NC_057843.1	25490001	25510000	0.560129	ADAMTSL1
NC_057843.1	25360001	25380000	0.576971	ADAMTSL1
NC_057843.1	25370001	25390000	0.601315	ADAMTSL1
NC_057843.1	25690001	25710000	0.601769	ADAMTSL1
NC_057843.1	25680001	25700000	0.621611	ADAMTSL1
NC_057843.1	25500001	25520000	0.662293	ADAMTSL1
NC_057827.1	27690001	27710000	0.480674	ADAMTSL3
NC_057827.1	27700001	27720000	0.48118	ADAMTSL3
NC_057834.1	42990001	43010000	0.49172	ADAMTSL4
NC_057834.1	42970001	42990000	0.502306	ADAMTSL4
NC_057834.1	42980001	43000000	0.506495	ADAMTSL4
NC_057835.1	5120001	5140000	0.542882	ADCK5
NC_057835.1	5110001	5130000	0.543143	ADCK5
NC_057839.1	65730001	65750000	0.509267	ADCY2
NC_057839.1	66020001	66040000	0.509937	ADCY2
NC_057839.1	65720001	65740000	0.52098	ADCY2
NC_057825.1	31630001	31650000	0.489403	ADCY3
NC_057825.1	31600001	31620000	0.543176	ADCY3
NC_057825.1	31650001	31670000	0.566479	ADCY3
NC_057825.1	31590001	31610000	0.573926	ADCY3
NC_057825.1	31640001	31660000	0.584253	ADCY3
NC_057824.1	18140001	18160000	0.490044	ADCY9
NC_057824.1	18050001	18070000	0.540584	ADCY9
NC_057824.1	18180001	18200000	0.548965	ADCY9
NC_057824.1	18170001	18190000	0.571239	ADCY9
NC_057820.1	1880001	1900000	0.497551	ADD1
NC_057820.1	1890001	1910000	0.540758	ADD1
NC_057820.1	1930001	1950000	0.600981	ADD1
NC_057820.1	1900001	1920000	0.61637	ADD1
NC_057820.1	1920001	1940000	0.636205	ADD1
NC_057820.1	1940001	1960000	0.639866	ADD1
NC_057820.1	1950001	1970000	0.683277	ADD1
NC_057820.1	1910001	1930000	0.689424	ADD1
NC_057829.1	73150001	73170000	0.558535	ADD3
NC_057829.1	73170001	73190000	0.663075	ADD3
NC_057829.1	73160001	73180000	0.689293	ADD3
NC_057840.1	30510001	30530000	0.507674	ADGB
NC_057840.1	30520001	30540000	0.510105	ADGB
NC_057840.1	30350001	30370000	0.51537	ADGB
NC_057840.1	30360001	30380000	0.564318	ADGB
NC_057822.1	13900001	13920000	0.488978	ADGRB2
NC_057825.1	11300001	11320000	0.484978	ADGRD2
NC_057825.1	11280001	11300000	0.496827	ADGRD2
NC_057825.1	11340001	11360000	0.505102	ADGRD2
NC_057825.1	11330001	11350000	0.506057	ADGRD2
NC_057825.1	11290001	11310000	0.533999	ADGRD2
NC_057821.1	21650001	21670000	0.477772	ADGRF4
NC_057818.1	26810001	26830000	0.487558	ADGRG1
NC_057818.1	26800001	26820000	0.494014	ADGRG1
NC_057840.1	26450001	26470000	0.479435	ADGRG6
NC_057840.1	26690001	26710000	0.494846	ADGRG6
NC_057840.1	26300001	26320000	0.495539	ADGRG6
NC_057840.1	26700001	26720000	0.51049	ADGRG6
NC_057840.1	26290001	26310000	0.522737	ADGRG6
NC_057820.1	37910001	37930000	0.48459	ADGRL3
NC_057820.1	38130001	38150000	0.491602	ADGRL3
NC_057820.1	38990001	39010000	0.511291	ADGRL3
NC_057820.1	38980001	39000000	0.516544	ADGRL3
NC_057830.1	1950001	1970000	0.507512	ADI1
NC_057830.1	1940001	1960000	0.528357	ADI1
NC_057830.1	1970001	1990000	0.540454	ADI1
NC_057830.1	1960001	1980000	0.597754	ADI1
NC_057815.1	55480001	55500000	0.485254	ADM
NC_057815.1	55440001	55460000	0.49841	ADM
NC_057815.1	55430001	55450000	0.572762	ADM
NC_057836.1	460001	480000	0.51085	ADM2
NC_057836.1	470001	490000	0.564808	ADM2
NC_057836.1	480001	500000	0.593264	ADM2
NC_057841.1	5580001	5600000	0.525543	ADNP2
NC_057841.1	5570001	5590000	0.527425	ADNP2
NC_057841.1	5600001	5620000	0.540417	ADNP2
NC_057841.1	5620001	5640000	0.551094	ADNP2
NC_057841.1	5610001	5630000	0.600692	ADNP2
NC_057819.1	105800001	105820000	0.501177	ADORA2B
NC_057834.1	129710001	129730000	0.500754	ADPRS
NC_057837.1	50810001	50830000	0.587421	ADRA1D
NC_057837.1	50780001	50800000	0.621352	ADRA1D
NC_057837.1	50800001	50820000	0.652133	ADRA1D
NC_057837.1	50790001	50810000	0.665192	ADRA1D
NC_057837.1	54680001	54700000	0.504085	ADRM1
NC_057837.1	54670001	54690000	0.506819	ADRM1
NC_057837.1	54690001	54710000	0.516787	ADRM1
NC_057837.1	54700001	54720000	0.622143	ADRM1
NC_057836.1	8360001	8380000	0.481736	ADSL
NC_057836.1	8370001	8390000	0.492049	ADSL
NC_057836.1	29040001	29060000	0.49494	AEBP2
NC_057836.1	28970001	28990000	0.503058	AEBP2
NC_057836.1	28980001	29000000	0.509317	AEBP2
NC_057836.1	29050001	29070000	0.521301	AEBP2
NC_057825.1	97570001	97590000	0.476503	AFF3
NC_057825.1	97800001	97820000	0.500278	AFF3
NC_057825.1	97820001	97840000	0.512569	AFF3
NC_057825.1	97810001	97830000	0.545518	AFF3
NC_057842.1	43610001	43630000	0.492807	AFG1L
NC_057842.1	43550001	43570000	0.50812	AFG1L
NC_057842.1	43570001	43590000	0.563219	AFG1L
NC_057842.1	43540001	43560000	0.592257	AFG1L
NC_057842.1	43560001	43580000	0.600463	AFG1L
NC_057842.1	43620001	43640000	0.601706	AFG1L
NC_057842.1	43530001	43550000	0.60285	AFG1L
NC_057842.1	43640001	43660000	0.618525	AFG1L
NC_057842.1	43630001	43650000	0.640593	AFG1L
NC_057827.1	21530001	21550000	0.480743	AGBL1
NC_057827.1	21520001	21540000	0.486973	AGBL1
NC_057827.1	21160001	21180000	0.521176	AGBL1
NC_057825.1	33320001	33340000	0.507042	AGBL5
NC_057825.1	33330001	33350000	0.510511	AGBL5
NC_057825.1	33340001	33360000	0.511118	AGBL5
NC_057826.1	91600001	91620000	0.476766	AGGF1
NC_057826.1	91590001	91610000	0.47898	AGGF1
NC_057834.1	129960001	129980000	0.485024	AGO4
NC_057834.1	129950001	129970000	0.534952	AGO4
NC_057839.1	41140001	41160000	0.487448	AGXT2
NC_057832.1	99350001	99370000	0.497864	AHCYL2
NC_057832.1	99340001	99360000	0.565794	AHCYL2
NC_057839.1	71540001	71560000	0.490671	AHRR
NC_057839.1	71550001	71570000	0.500535	AHRR
NC_057839.1	71630001	71650000	0.544448	AHRR
NC_057833.1	38660001	38680000	0.530025	AHSG
NC_057833.1	38640001	38660000	0.627468	AHSG
NC_057833.1	38650001	38670000	0.667282	AHSG
NC_057831.1	20610001	20630000	0.516292	AIMP1
NC_057831.1	20620001	20640000	0.52229	AIMP1
NC_057833.1	73510001	73530000	0.621513	AIRE
NC_057833.1	73500001	73520000	0.650717	AIRE
NC_057825.1	1180001	1200000	0.49934	AJM1
NC_057825.1	1190001	1210000	0.502236	AJM1
NC_057825.1	1200001	1220000	0.528608	AJM1
NC_057841.1	41840001	41860000	0.479821	AKAIN1
NC_057841.1	41870001	41890000	0.497151	AKAIN1
NC_057819.1	106070001	106090000	0.516144	AKAP10
NC_057819.1	106080001	106100000	0.533208	AKAP10
NC_057840.1	35060001	35080000	0.496253	AKAP12
NC_057840.1	35070001	35090000	0.507484	AKAP12
NC_057823.1	11660001	11680000	0.496809	AKAP8
NC_057823.1	11670001	11690000	0.497011	AKAP8
NC_057823.1	11620001	11640000	0.482273	AKAP8L
NC_057823.1	11610001	11630000	0.514993	AKAP8L
NC_057828.1	35140001	35160000	0.478403	AKT3
NC_057828.1	35280001	35300000	0.481746	AKT3
NC_057828.1	35200001	35220000	0.497721	AKT3
NC_057828.1	35190001	35210000	0.499579	AKT3
NC_057828.1	35210001	35230000	0.511359	AKT3
NC_057828.1	35170001	35190000	0.517504	AKT3
NC_057828.1	35150001	35170000	0.518999	AKT3
NC_057828.1	35180001	35200000	0.520992	AKT3
NC_057828.1	35160001	35180000	0.535367	AKT3
NC_057828.1	35250001	35270000	0.550233	AKT3
NC_057828.1	35220001	35240000	0.569057	AKT3
NC_057828.1	35240001	35260000	0.573206	AKT3
NC_057828.1	35230001	35250000	0.581702	AKT3
NC_057830.1	9840001	9860000	0.515506	ALAD
NC_057830.1	9850001	9870000	0.546122	ALAD
NC_057838.1	59720001	59740000	0.484877	ALAS1
NC_057838.1	59710001	59730000	0.635602	ALAS1
NC_057845.1	47810001	47830000	0.476614	ALCAM
NC_057845.1	47800001	47820000	0.500951	ALCAM
NC_057845.1	48490001	48510000	0.50923	ALCAM
NC_057845.1	48370001	48390000	0.529899	ALCAM
NC_057845.1	48590001	48610000	0.567786	ALCAM
NC_057845.1	48390001	48410000	0.578219	ALCAM
NC_057845.1	48600001	48620000	0.582762	ALCAM
NC_057845.1	48380001	48400000	0.622889	ALCAM
NC_057818.1	56340001	56360000	0.515766	ALDH16A1
NC_057826.1	17240001	17260000	0.506077	ALDH6A1
NC_057826.1	17260001	17280000	0.509876	ALDH6A1
NC_057826.1	17230001	17250000	0.515387	ALDH6A1
NC_057826.1	17220001	17240000	0.532545	ALDH6A1
NC_057826.1	17250001	17270000	0.542212	ALDH6A1
NC_057824.1	40090001	40110000	0.608962	ALDOA
NC_057824.1	40080001	40100000	0.655912	ALDOA
NC_057830.1	20400001	20420000	0.482167	ALDOB
NC_057830.1	20380001	20400000	0.492386	ALDOB
NC_057830.1	20390001	20410000	0.515002	ALDOB
NC_057830.1	20410001	20430000	0.523171	ALDOB
NC_057844.1	22050001	22070000	0.570149	ALG11
NC_057833.1	36390001	36410000	0.510624	ALG3
NC_057833.1	36370001	36390000	0.519901	ALG3
NC_057833.1	36380001	36400000	0.549764	ALG3
NC_057833.1	36400001	36420000	0.56004	ALG3
NC_057844.1	25140001	25160000	0.515883	ALG5
NC_057844.1	25170001	25190000	0.52325	ALG5
NC_057834.1	103000001	103020000	0.580172	ALG6
NC_057834.1	103020001	103040000	0.733102	ALG6
NC_057834.1	103010001	103030000	0.768538	ALG6
NC_057825.1	35350001	35370000	0.482176	ALK
NC_057825.1	35840001	35860000	0.487445	ALK
NC_057825.1	35850001	35870000	0.488036	ALK
NC_057825.1	35380001	35400000	0.495808	ALK
NC_057825.1	35400001	35420000	0.497556	ALK
NC_057825.1	35410001	35430000	0.500042	ALK
NC_057825.1	35880001	35900000	0.509351	ALK
NC_057825.1	35860001	35880000	0.511208	ALK
NC_057825.1	35900001	35920000	0.51393	ALK
NC_057825.1	35890001	35910000	0.515663	ALK
NC_057825.1	35870001	35890000	0.520376	ALK
NC_057825.1	35310001	35330000	0.526972	ALK
NC_057825.1	35390001	35410000	0.535604	ALK
NC_057825.1	35360001	35380000	0.541759	ALK
NC_057825.1	35320001	35340000	0.547486	ALK
NC_057835.1	25230001	25250000	0.505061	ALKAL1
NC_057835.1	25270001	25290000	0.529417	ALKAL1
NC_057835.1	25240001	25260000	0.54872	ALKAL1
NC_057819.1	106650001	106670000	0.482497	ALKBH5
NC_057819.1	106690001	106710000	0.495075	ALKBH5
NC_057819.1	106660001	106680000	0.510186	ALKBH5
NC_057841.1	59870001	59890000	0.476444	ALPK2
NC_057827.1	25950001	25970000	0.485679	ALPK3
NC_057822.1	4930001	4950000	0.487396	ALPL
NC_057822.1	4920001	4940000	0.534311	ALPL
NC_057818.1	25390001	25410000	0.476598	AMFR
NC_057818.1	25400001	25420000	0.478446	AMFR
NC_057823.1	23860001	23880000	0.480997	AMH
NC_057823.1	23850001	23870000	0.519781	AMH
NC_057823.1	23840001	23860000	0.604178	AMH
NC_057838.1	61470001	61490000	0.533756	AMIGO3
NC_057833.1	82520001	82540000	0.495869	AMOTL2
NC_057833.1	82530001	82550000	0.58555	AMOTL2
NC_057834.1	52590001	52610000	0.640203	AMPD1
NC_057819.1	133240001	133260000	0.526222	AMZ2
NC_057819.1	133280001	133300000	0.551505	AMZ2
NC_057819.1	133290001	133310000	0.553277	AMZ2
NC_057825.1	101940001	101960000	0.480642	ANAPC1
NC_057819.1	18290001	18310000	0.49048	ANAPC7
NC_057819.1	18280001	18300000	0.510984	ANAPC7
NC_057826.1	14550001	14570000	0.588252	ANGEL1
NC_057846.1	43550001	43570000	0.55504	ANK1
NC_057846.1	43560001	43580000	0.562889	ANK1
NC_057847.1	10960001	10980000	0.48061	ANKAR
NC_057826.1	88120001	88140000	0.48084	ANKDD1A
NC_057819.1	79990001	80010000	0.478278	ANKFN1
NC_057819.1	79620001	79640000	0.479364	ANKFN1
NC_057819.1	79980001	80000000	0.479844	ANKFN1
NC_057819.1	79940001	79960000	0.480482	ANKFN1
NC_057819.1	80020001	80040000	0.487243	ANKFN1
NC_057819.1	79830001	79850000	0.488094	ANKFN1
NC_057819.1	80050001	80070000	0.489177	ANKFN1
NC_057819.1	79690001	79710000	0.494094	ANKFN1
NC_057819.1	79840001	79860000	0.49779	ANKFN1
NC_057819.1	80230001	80250000	0.50052	ANKFN1
NC_057819.1	80250001	80270000	0.508903	ANKFN1
NC_057819.1	80070001	80090000	0.50954	ANKFN1
NC_057819.1	79610001	79630000	0.51427	ANKFN1
NC_057819.1	80240001	80260000	0.52129	ANKFN1
NC_057819.1	79700001	79720000	0.525503	ANKFN1
NC_057819.1	79930001	79950000	0.569863	ANKFN1
NC_057819.1	80120001	80140000	0.577228	ANKFN1
NC_057819.1	80030001	80050000	0.578814	ANKFN1
NC_057819.1	80040001	80060000	0.592964	ANKFN1
NC_057819.1	80110001	80130000	0.612016	ANKFN1
NC_057819.1	80100001	80120000	0.623726	ANKFN1
NC_057819.1	80140001	80160000	0.624617	ANKFN1
NC_057819.1	80130001	80150000	0.646018	ANKFN1
NC_057819.1	80080001	80100000	0.656237	ANKFN1
NC_057819.1	80090001	80110000	0.662893	ANKFN1
NC_057839.1	58680001	58700000	0.482507	ANKH
NC_057839.1	58770001	58790000	0.495157	ANKH
NC_057819.1	27860001	27880000	0.483921	ANKLE2
NC_057819.1	27820001	27840000	0.509191	ANKLE2
NC_057819.1	93580001	93600000	0.490085	ANKRD13B
NC_057819.1	93590001	93610000	0.494437	ANKRD13B
NC_057819.1	93570001	93590000	0.565587	ANKRD13B
NC_057819.1	93560001	93580000	0.582158	ANKRD13B
NC_057825.1	99700001	99720000	0.476551	ANKRD23
NC_057823.1	22330001	22350000	0.508834	ANKRD24
NC_057823.1	22320001	22340000	0.520028	ANKRD24
NC_057823.1	22310001	22330000	0.520993	ANKRD24
NC_057823.1	22340001	22360000	0.539977	ANKRD24
NC_057823.1	80950001	80970000	0.483116	ANKRD34B
NC_057823.1	80970001	80990000	0.519845	ANKRD34B
NC_057823.1	80960001	80980000	0.570403	ANKRD34B
NC_057834.1	44040001	44060000	0.551259	ANKRD35
NC_057834.1	44050001	44070000	0.568658	ANKRD35
NC_057825.1	99700001	99720000	0.476551	ANKRD39
NC_057837.1	57790001	57810000	0.559974	ANKRD60
NC_057837.1	57780001	57800000	0.611661	ANKRD60
NC_057828.1	53030001	53050000	0.499442	ANKRD65
NC_057828.1	53020001	53040000	0.591134	ANKRD65
NC_057828.1	53010001	53030000	0.59874	ANKRD65
NC_057836.1	55940001	55960000	0.522226	ANKS1B
NC_057836.1	55950001	55970000	0.524462	ANKS1B
NC_057836.1	55850001	55870000	0.540611	ANKS1B
NC_057836.1	55860001	55880000	0.5695	ANKS1B
NC_057836.1	55410001	55430000	0.57668	ANKS1B
NC_057836.1	55430001	55450000	0.731391	ANKS1B
NC_057836.1	55420001	55440000	0.739848	ANKS1B
NC_057824.1	18590001	18610000	0.48306	ANKS3
NC_057824.1	18610001	18630000	0.541634	ANKS3
NC_057824.1	18600001	18620000	0.612048	ANKS3
NC_057824.1	33210001	33230000	0.567398	ANKS4B
NC_057824.1	33200001	33220000	0.708376	ANKS4B
NC_057838.1	27800001	27820000	0.488569	ANO10
NC_057838.1	27790001	27810000	0.528715	ANO10
NC_057836.1	15440001	15460000	0.480603	ANO2
NC_057836.1	15140001	15160000	0.54184	ANO2
NC_057836.1	15130001	15150000	0.58499	ANO2
NC_057817.1	34050001	34070000	0.482459	ANO6
NC_057817.1	34340001	34360000	0.484678	ANO6
NC_057817.1	34570001	34590000	0.493141	ANO6
NC_057817.1	34330001	34350000	0.513305	ANO6
NC_057817.1	34070001	34090000	0.821608	ANO6
NC_057817.1	34060001	34080000	0.848076	ANO6
NC_057825.1	38340001	38360000	0.546196	ANTXR1
NC_057825.1	38330001	38350000	0.566941	ANTXR1
NC_057843.1	1610001	1630000	0.485522	ANXA10
NC_057843.1	1600001	1620000	0.527966	ANXA10
NC_057823.1	10690001	10710000	0.546958	AP1M1
NC_057823.1	10680001	10700000	0.576676	AP1M1
NC_057823.1	17670001	17690000	0.487532	AP1M2
NC_057824.1	49190001	49210000	0.616202	AP1S1
NC_057833.1	36320001	36340000	0.524451	AP2M1
NC_057833.1	36340001	36360000	0.538729	AP2M1
NC_057833.1	36350001	36370000	0.541001	AP2M1
NC_057833.1	36330001	36350000	0.54711	AP2M1
NC_057823.1	23860001	23880000	0.480997	AP3D1
NC_057823.1	23890001	23910000	0.483703	AP3D1
NC_057823.1	23850001	23870000	0.519781	AP3D1
NC_057823.1	23880001	23900000	0.525218	AP3D1
NC_057826.1	94870001	94890000	0.512555	AP3S1
NC_057826.1	94880001	94900000	0.51392	AP3S1
NC_057831.1	58920001	58940000	0.482014	APBB2
NC_057826.1	98170001	98190000	0.478951	APC
NC_057838.1	61490001	61510000	0.487712	APEH
NC_057838.1	61480001	61500000	0.597007	APEH
NC_057815.1	86190001	86210000	0.487316	API5
NC_057816.1	14430001	14450000	0.527374	APLP2
NC_057834.1	31750001	31770000	0.503744	APOA2
NC_057834.1	31740001	31760000	0.534498	APOA2
NC_057836.1	9460001	9480000	0.596921	APOBEC3A
NC_057836.1	9470001	9490000	0.626242	APOBEC3A
NC_057838.1	54950001	54970000	0.541694	APPL1
NC_057838.1	54960001	54980000	0.569459	APPL1
NC_057818.1	15570001	15590000	0.485932	APRT
NC_057830.1	35980001	36000000	0.49948	APTX
NC_057830.1	36030001	36050000	0.576952	APTX
NC_057830.1	36020001	36040000	0.624769	APTX
NC_057830.1	35970001	35990000	0.653502	APTX
NC_057816.1	31670001	31690000	0.48657	AQP11
NC_057841.1	33420001	33440000	0.487487	AQP4
NC_057841.1	33390001	33410000	0.48879	AQP4
NC_057841.1	33400001	33420000	0.525433	AQP4
NC_057831.1	54630001	54650000	0.500159	ARAP2
NC_057831.1	54650001	54670000	0.536587	ARAP2
NC_057831.1	54600001	54620000	0.570643	ARAP2
NC_057831.1	54640001	54660000	0.587941	ARAP2
NC_057831.1	54590001	54610000	0.6019	ARAP2
NC_057823.1	6910001	6930000	0.513886	ARF1
NC_057823.1	6920001	6940000	0.571553	ARF1
NC_057819.1	64790001	64810000	0.479411	ARFIP1
NC_057819.1	64660001	64680000	0.491939	ARFIP1
NC_057819.1	64780001	64800000	0.500255	ARFIP1
NC_057819.1	64720001	64740000	0.513909	ARFIP1
NC_057819.1	64730001	64750000	0.530957	ARFIP1
NC_057840.1	17000001	17020000	0.487169	ARG1
NC_057826.1	22950001	22970000	0.53049	ARG2
NC_057826.1	22960001	22980000	0.576182	ARG2
NC_057847.1	55130001	55150000	0.485675	ARHGAP15
NC_057847.1	55150001	55170000	0.488082	ARHGAP15
NC_057847.1	55200001	55220000	0.493475	ARHGAP15
NC_057847.1	54670001	54690000	0.496368	ARHGAP15
NC_057847.1	55190001	55210000	0.513533	ARHGAP15
NC_057847.1	55020001	55040000	0.556564	ARHGAP15
NC_057847.1	55140001	55160000	0.582242	ARHGAP15
NC_057847.1	55000001	55020000	0.59047	ARHGAP15
NC_057847.1	55010001	55030000	0.599586	ARHGAP15
NC_057840.1	15410001	15430000	0.524759	ARHGAP18
NC_057829.1	42310001	42330000	0.478549	ARHGAP22
NC_057829.1	42320001	42340000	0.528494	ARHGAP22
NC_057829.1	42500001	42520000	0.579731	ARHGAP22
NC_057829.1	42480001	42500000	0.782842	ARHGAP22
NC_057829.1	42490001	42510000	0.855514	ARHGAP22
NC_057819.1	111200001	111220000	0.554581	ARHGAP23
NC_057819.1	111190001	111210000	0.647207	ARHGAP23
NC_057819.1	111180001	111200000	0.722438	ARHGAP23
NC_057823.1	55290001	55310000	0.476925	ARHGAP26
NC_057823.1	55430001	55450000	0.48106	ARHGAP26
NC_057823.1	55460001	55480000	0.507035	ARHGAP26
NC_057823.1	55550001	55570000	0.508472	ARHGAP26
NC_057823.1	55470001	55490000	0.538715	ARHGAP26
NC_057823.1	55540001	55560000	0.541679	ARHGAP26
NC_057823.1	55450001	55470000	0.555512	ARHGAP26
NC_057823.1	55440001	55460000	0.59	ARHGAP26
NC_057834.1	31850001	31870000	0.647795	ARHGAP30
NC_057818.1	54400001	54420000	0.478912	ARHGAP35
NC_057819.1	122800001	122820000	0.501425	ARHGDIA
NC_057819.1	122810001	122830000	0.538793	ARHGDIA
NC_057836.1	24790001	24810000	0.520902	ARHGDIB
NC_057836.1	24810001	24830000	0.549124	ARHGDIB
NC_057836.1	24820001	24840000	0.626515	ARHGDIB
NC_057834.1	37090001	37110000	0.529074	ARHGEF11
NC_057834.1	37080001	37100000	0.59385	ARHGEF11
NC_057822.1	390001	410000	0.48953	ARHGEF19
NC_057822.1	370001	390000	0.531563	ARHGEF19
NC_057822.1	380001	400000	0.537469	ARHGEF19
NC_057822.1	360001	380000	0.579295	ARHGEF19
NC_057822.1	350001	370000	0.609565	ARHGEF19
NC_057831.1	21160001	21180000	0.567437	ARHGEF38
NC_057822.1	9510001	9530000	0.49292	ARID1A
NC_057822.1	9490001	9510000	0.494298	ARID1A
NC_057822.1	9500001	9520000	0.506798	ARID1A
NC_057822.1	9570001	9590000	0.544832	ARID1A
NC_057822.1	9580001	9600000	0.560277	ARID1A
NC_057840.1	40140001	40160000	0.477799	ARID1B
NC_057840.1	40150001	40170000	0.487029	ARID1B
NC_057840.1	39910001	39930000	0.511469	ARID1B
NC_057817.1	34050001	34070000	0.482459	ARID2
NC_057817.1	33810001	33830000	0.494535	ARID2
NC_057817.1	33820001	33840000	0.511069	ARID2
NC_057817.1	34070001	34090000	0.821608	ARID2
NC_057817.1	34060001	34080000	0.848076	ARID2
NC_057830.1	34820001	34840000	0.488257	ARID3C
NC_057830.1	34810001	34830000	0.524382	ARID3C
NC_057829.1	6450001	6470000	0.476559	ARID4B
NC_057829.1	6460001	6480000	0.502114	ARID4B
NC_057838.1	61970001	61990000	0.512683	ARIH2
NC_057838.1	61980001	62000000	0.550694	ARIH2
NC_057845.1	37840001	37860000	0.516545	ARL13B
NC_057816.1	7690001	7710000	0.604807	ARL2
NC_057816.1	7680001	7700000	0.719967	ARL2
NC_057819.1	111810001	111830000	0.506147	ARL5C
NC_057819.1	111820001	111840000	0.534196	ARL5C
NC_057845.1	41130001	41150000	0.569994	ARL6
NC_057845.1	41140001	41160000	0.57903	ARL6
NC_057834.1	121600001	121620000	0.497747	ARMH1
NC_057834.1	121570001	121590000	0.628527	ARMH1
NC_057834.1	121560001	121580000	0.630447	ARMH1
NC_057834.1	42810001	42830000	0.493248	ARNT
NC_057834.1	42800001	42820000	0.523192	ARNT
NC_057838.1	22200001	22220000	0.489359	ARPP21
NC_057819.1	133150001	133170000	0.511275	ARSG
NC_057819.1	133240001	133260000	0.526222	ARSG
NC_057819.1	133180001	133200000	0.533952	ARSG
NC_057819.1	133170001	133190000	0.627055	ARSG
NC_057819.1	133160001	133180000	0.663249	ARSG
NC_057823.1	62740001	62760000	0.510093	ARSI
NC_057823.1	62700001	62720000	0.566564	ARSI
NC_057823.1	62730001	62750000	0.614286	ARSI
NC_057823.1	62710001	62730000	0.675403	ARSI
NC_057823.1	62720001	62740000	0.693258	ARSI
NC_057825.1	18610001	18630000	0.479635	ASAP2
NC_057825.1	18550001	18570000	0.522448	ASAP2
NC_057825.1	18560001	18580000	0.582186	ASAP2
NC_057838.1	54950001	54970000	0.541694	ASB14
NC_057838.1	54960001	54980000	0.569459	ASB14
NC_057834.1	135590001	135610000	0.477205	ASB18
NC_057834.1	135630001	135650000	0.508943	ASB18
NC_057816.1	1790001	1810000	0.483196	ASCL2
NC_057816.1	1800001	1820000	0.535085	ASCL2
NC_057816.1	1810001	1830000	0.54369	ASCL2
NC_057847.1	10960001	10980000	0.48061	ASDURF
NC_057834.1	38430001	38450000	0.487088	ASH1L
NC_057819.1	89250001	89270000	0.482972	ASIC2
NC_057819.1	89070001	89090000	0.527568	ASIC2
NC_057819.1	89990001	90010000	0.554461	ASIC2
NC_057819.1	90000001	90020000	0.588779	ASIC2
NC_057819.1	89050001	89070000	0.6637	ASIC2
NC_057819.1	89060001	89080000	0.695176	ASIC2
NC_057847.1	10960001	10980000	0.48061	ASNSD1
NC_057827.1	70200001	70220000	0.48387	ASPG
NC_057824.1	40200001	40220000	0.482967	ASPHD1
NC_057824.1	40220001	40240000	0.502656	ASPHD1
NC_057824.1	40210001	40230000	0.507737	ASPHD1
NC_057825.1	37500001	37520000	0.484584	ASPRV1
NC_057819.1	122700001	122720000	0.512982	ASPSCR1
NC_057819.1	122690001	122710000	0.567061	ASPSCR1
NC_057816.1	9990001	10010000	0.507831	ASRGL1
NC_057816.1	10020001	10040000	0.542799	ASRGL1
NC_057816.1	10050001	10070000	0.562718	ASRGL1
NC_057816.1	10010001	10030000	0.579383	ASRGL1
NC_057816.1	10000001	10020000	0.603505	ASRGL1
NC_057816.1	10030001	10050000	0.632224	ASRGL1
NC_057816.1	10040001	10060000	0.648804	ASRGL1
NC_057825.1	6230001	6250000	0.527903	ASS1
NC_057825.1	6210001	6230000	0.546367	ASS1
NC_057825.1	6220001	6240000	0.558009	ASS1
NC_057837.1	61410001	61430000	0.485817	ASXL1
NC_057837.1	61420001	61440000	0.549678	ASXL1
NC_057841.1	27330001	27350000	0.496334	ASXL3
NC_057841.1	27350001	27370000	0.499165	ASXL3
NC_057841.1	27270001	27290000	0.499988	ASXL3
NC_057841.1	27340001	27360000	0.513812	ASXL3
NC_057841.1	27130001	27150000	0.605745	ASXL3
NC_057841.1	27160001	27180000	0.681905	ASXL3
NC_057841.1	27150001	27170000	0.829792	ASXL3
NC_057841.1	27140001	27160000	0.830871	ASXL3
NC_057829.1	52860001	52880000	0.506094	ATAD1
NC_057829.1	52870001	52890000	0.559081	ATAD1
NC_057829.1	52880001	52900000	0.611513	ATAD1
NC_057835.1	20560001	20580000	0.519357	ATAD2
NC_057835.1	20530001	20550000	0.541637	ATAD2
NC_057835.1	20540001	20560000	0.542053	ATAD2
NC_057825.1	30880001	30900000	0.519954	ATAD2B
NC_057825.1	30900001	30920000	0.520302	ATAD2B
NC_057825.1	30890001	30910000	0.548438	ATAD2B
NC_057823.1	22590001	22610000	0.476575	ATCAY
NC_057823.1	22560001	22580000	0.504723	ATCAY
NC_057823.1	22580001	22600000	0.528042	ATCAY
NC_057823.1	22570001	22590000	0.567689	ATCAY
NC_057829.1	83790001	83810000	0.492094	ATE1
NC_057829.1	83890001	83910000	0.497316	ATE1
NC_057829.1	83780001	83800000	0.518861	ATE1
NC_057823.1	82110001	82130000	0.501644	ATG10
NC_057823.1	82150001	82170000	0.506979	ATG10
NC_057823.1	82130001	82150000	0.507512	ATG10
NC_057823.1	82190001	82210000	0.515244	ATG10
NC_057823.1	82090001	82110000	0.530693	ATG10
NC_057823.1	82140001	82160000	0.539038	ATG10
NC_057823.1	82100001	82120000	0.541717	ATG10
NC_057823.1	82310001	82330000	0.552703	ATG10
NC_057823.1	82300001	82320000	0.562998	ATG10
NC_057823.1	82250001	82270000	0.564306	ATG10
NC_057823.1	82290001	82310000	0.564941	ATG10
NC_057823.1	82260001	82280000	0.592899	ATG10
NC_057823.1	82080001	82100000	0.610902	ATG10
NC_057823.1	82270001	82290000	0.61302	ATG10
NC_057823.1	82280001	82300000	0.661582	ATG10
NC_057817.1	27660001	27680000	0.479175	ATG101
NC_057817.1	27650001	27670000	0.479358	ATG101
NC_057823.1	17670001	17690000	0.487532	ATG4D
NC_057842.1	45580001	45600000	0.489544	ATG5
NC_057842.1	45590001	45610000	0.503703	ATG5
NC_057842.1	45530001	45550000	0.515562	ATG5
NC_057842.1	45430001	45450000	0.523137	ATG5
NC_057822.1	27710001	27730000	0.477852	ATG9A
NC_057815.1	32200001	32220000	0.517607	ATM
NC_057815.1	32210001	32230000	0.615498	ATM
NC_057818.1	9480001	9500000	0.48491	ATMIN
NC_057823.1	73060001	73080000	0.479917	ATP10B
NC_057823.1	73070001	73090000	0.522734	ATP10B
NC_057831.1	64420001	64440000	0.493295	ATP10D
NC_057831.1	64470001	64490000	0.495131	ATP10D
NC_057831.1	64410001	64430000	0.501003	ATP10D
NC_057831.1	64460001	64480000	0.507981	ATP10D
NC_057831.1	64550001	64570000	0.510086	ATP10D
NC_057831.1	64490001	64510000	0.51869	ATP10D
NC_057831.1	64540001	64560000	0.53136	ATP10D
NC_057844.1	85340001	85360000	0.508949	ATP11A
NC_057844.1	85310001	85330000	0.546232	ATP11A
NC_057844.1	85330001	85350000	0.577266	ATP11A
NC_057844.1	85350001	85370000	0.589868	ATP11A
NC_057844.1	85320001	85340000	0.595737	ATP11A
NC_057828.1	38310001	38330000	0.525049	ATP1B1
NC_057828.1	38320001	38340000	0.548066	ATP1B1
NC_057819.1	99890001	99910000	0.479925	ATP1B2
NC_057819.1	99880001	99900000	0.50469	ATP1B2
NC_057817.1	53280001	53300000	0.484957	ATP23
NC_057817.1	53320001	53340000	0.496285	ATP23
NC_057817.1	53340001	53360000	0.569806	ATP23
NC_057817.1	53330001	53350000	0.58399	ATP23
NC_057824.1	39820001	39840000	0.486875	ATP2A1
NC_057824.1	39830001	39850000	0.493904	ATP2A1
NC_057819.1	18290001	18310000	0.49048	ATP2A2
NC_057819.1	18350001	18370000	0.529241	ATP2A2
NC_057819.1	18370001	18390000	0.545283	ATP2A2
NC_057819.1	18360001	18380000	0.603421	ATP2A2
NC_057819.1	97190001	97210000	0.502355	ATP2A3
NC_057817.1	19820001	19840000	0.48016	ATP2B1
NC_057841.1	48610001	48630000	0.487857	ATP5F1A
NC_057841.1	48620001	48640000	0.492033	ATP5F1A
NC_057822.1	10800001	10820000	0.508358	ATP5IF1
NC_057820.1	240001	260000	0.532394	ATP5ME
NC_057820.1	230001	250000	0.547548	ATP5ME
NC_057820.1	220001	240000	0.555154	ATP5ME
NC_057820.1	210001	230000	0.608553	ATP5ME
NC_057824.1	50540001	50560000	0.479417	ATP5MF
NC_057824.1	50530001	50550000	0.479971	ATP5MF
NC_057824.1	50550001	50570000	0.489337	ATP5MF
NC_057827.1	70030001	70050000	0.479513	ATP5MJ
NC_057834.1	122340001	122360000	0.485559	ATP6V0B
NC_057825.1	19840001	19860000	0.479832	ATP6V1C2
NC_057825.1	19800001	19820000	0.48246	ATP6V1C2
NC_057825.1	19770001	19790000	0.505324	ATP6V1C2
NC_057825.1	19780001	19800000	0.510159	ATP6V1C2
NC_057825.1	19810001	19830000	0.52504	ATP6V1C2
NC_057836.1	10930001	10950000	0.508004	ATP6V1E1
NC_057836.1	10890001	10910000	0.525521	ATP6V1E1
NC_057836.1	10920001	10940000	0.558314	ATP6V1E1
NC_057836.1	10900001	10920000	0.572236	ATP6V1E1
NC_057836.1	10910001	10930000	0.572297	ATP6V1E1
NC_057825.1	74890001	74910000	0.484042	ATP6V1E2
NC_057825.1	74860001	74880000	0.536176	ATP6V1E2
NC_057825.1	74910001	74930000	0.539321	ATP6V1E2
NC_057835.1	25620001	25640000	0.564348	ATP6V1H
NC_057835.1	25610001	25630000	0.628888	ATP6V1H
NC_057835.1	25590001	25610000	0.667022	ATP6V1H
NC_057835.1	25600001	25620000	0.674358	ATP6V1H
NC_057844.1	22040001	22060000	0.508867	ATP7B
NC_057844.1	22020001	22040000	0.562578	ATP7B
NC_057844.1	22010001	22030000	0.565909	ATP7B
NC_057844.1	22050001	22070000	0.570149	ATP7B
NC_057826.1	40980001	41000000	0.491932	ATP8B4
NC_057826.1	41000001	41020000	0.498037	ATP8B4
NC_057826.1	41090001	41110000	0.500559	ATP8B4
NC_057826.1	41030001	41050000	0.517636	ATP8B4
NC_057826.1	40970001	40990000	0.525881	ATP8B4
NC_057834.1	119830001	119850000	0.481523	ATPAF1
NC_057819.1	106760001	106780000	0.515825	ATPAF2
NC_057819.1	106770001	106790000	0.534402	ATPAF2
NC_057833.1	90850001	90870000	0.48336	ATR
NC_057833.1	90770001	90790000	0.505485	ATR
NC_057833.1	90840001	90860000	0.507654	ATR
NC_057833.1	90790001	90810000	0.548838	ATR
NC_057833.1	90780001	90800000	0.622245	ATR
NC_057819.1	17400001	17420000	0.487727	ATXN2
NC_057819.1	17440001	17460000	0.49492	ATXN2
NC_057819.1	17470001	17490000	0.4969	ATXN2
NC_057819.1	17450001	17470000	0.508978	ATXN2
NC_057819.1	17420001	17440000	0.520718	ATXN2
NC_057819.1	17430001	17450000	0.552636	ATXN2
NC_057838.1	48960001	48980000	0.499561	ATXN7
NC_057838.1	48910001	48930000	0.517556	ATXN7
NC_057828.1	53030001	53050000	0.499442	AURKAIP1
NC_057828.1	53040001	53060000	0.514194	AURKAIP1
NC_057828.1	53050001	53070000	0.533341	AURKAIP1
NC_057819.1	100360001	100380000	0.518918	AURKB
NC_057824.1	44230001	44250000	0.47777	AUTS2
NC_057824.1	44390001	44410000	0.487752	AUTS2
NC_057824.1	44070001	44090000	0.494553	AUTS2
NC_057824.1	44060001	44080000	0.50344	AUTS2
NC_057847.1	31670001	31690000	0.516673	B3GALT1
NC_057819.1	121700001	121720000	0.481023	B3GNTL1
NC_057836.1	12520001	12540000	0.501266	B4GALNT3
NC_057836.1	12510001	12530000	0.505839	B4GALNT3
NC_057836.1	12630001	12650000	0.523689	B4GALNT3
NC_057834.1	122340001	122360000	0.485559	B4GALT2
NC_057834.1	31760001	31780000	0.483569	B4GALT3
NC_057834.1	31770001	31790000	0.505819	B4GALT3
NC_057825.1	34130001	34150000	0.477137	BABAM2
NC_057825.1	34250001	34270000	0.488972	BABAM2
NC_057825.1	34440001	34460000	0.490832	BABAM2
NC_057825.1	34470001	34490000	0.498346	BABAM2
NC_057825.1	34180001	34200000	0.499821	BABAM2
NC_057825.1	34460001	34480000	0.508219	BABAM2
NC_057825.1	34150001	34170000	0.518663	BABAM2
NC_057825.1	34450001	34470000	0.52487	BABAM2
NC_057825.1	34190001	34210000	0.545785	BABAM2
NC_057825.1	34200001	34220000	0.547699	BABAM2
NC_057825.1	34210001	34230000	0.547776	BABAM2
NC_057825.1	34240001	34260000	0.566525	BABAM2
NC_057825.1	34230001	34250000	0.576308	BABAM2
NC_057825.1	34170001	34190000	0.581802	BABAM2
NC_057825.1	34160001	34180000	0.596508	BABAM2
NC_057825.1	34220001	34240000	0.603694	BABAM2
NC_057815.1	41680001	41700000	0.481528	BACE1
NC_057815.1	41670001	41690000	0.49216	BACE1
NC_057833.1	76350001	76370000	0.499682	BACE2
NC_057842.1	60620001	60640000	0.482534	BACH2
NC_057842.1	60510001	60530000	0.482899	BACH2
NC_057842.1	60530001	60550000	0.487509	BACH2
NC_057842.1	60280001	60300000	0.652748	BACH2
NC_057842.1	60290001	60310000	0.660585	BACH2
NC_057831.1	24860001	24880000	0.496112	BANK1
NC_057831.1	24840001	24860000	0.504669	BANK1
NC_057831.1	24250001	24270000	0.511435	BANK1
NC_057831.1	24260001	24280000	0.529535	BANK1
NC_057831.1	24850001	24870000	0.538394	BANK1
NC_057825.1	4380001	4400000	0.487075	BARHL1
NC_057825.1	4410001	4430000	0.49766	BARHL1
NC_057825.1	4400001	4420000	0.510479	BARHL1
NC_057834.1	75460001	75480000	0.476946	BARHL2
NC_057834.1	75670001	75690000	0.480281	BARHL2
NC_057834.1	75490001	75510000	0.493889	BARHL2
NC_057834.1	75530001	75550000	0.525482	BARHL2
NC_057834.1	75200001	75220000	0.543041	BARHL2
NC_057834.1	75540001	75560000	0.554049	BARHL2
NC_057816.1	7690001	7710000	0.604807	BATF2
NC_057816.1	7680001	7700000	0.719967	BATF2
NC_057827.1	47960001	47980000	0.482861	BAZ1A
NC_057827.1	47950001	47970000	0.491362	BAZ1A
NC_057827.1	47890001	47910000	0.51744	BAZ1A
NC_057827.1	47940001	47960000	0.525431	BAZ1A
NC_057827.1	47880001	47900000	0.58279	BAZ1A
NC_057847.1	39610001	39630000	0.478679	BAZ2B
NC_057847.1	39360001	39380000	0.48213	BAZ2B
NC_057847.1	39370001	39390000	0.482847	BAZ2B
NC_057847.1	39320001	39340000	0.486123	BAZ2B
NC_057847.1	39330001	39350000	0.486979	BAZ2B
NC_057847.1	39640001	39660000	0.495172	BAZ2B
NC_057847.1	39340001	39360000	0.504624	BAZ2B
NC_057847.1	39350001	39370000	0.505849	BAZ2B
NC_057847.1	39620001	39640000	0.524105	BAZ2B
NC_057847.1	39390001	39410000	0.526231	BAZ2B
NC_057847.1	39380001	39400000	0.535396	BAZ2B
NC_057847.1	39630001	39650000	0.584254	BAZ2B
NC_057825.1	8110001	8130000	0.629765	BBLN
NC_057826.1	17280001	17300000	0.48126	BBOF1
NC_057826.1	17240001	17260000	0.506077	BBOF1
NC_057826.1	17270001	17290000	0.509022	BBOF1
NC_057826.1	17260001	17280000	0.509876	BBOF1
NC_057826.1	17230001	17250000	0.515387	BBOF1
NC_057826.1	17250001	17270000	0.542212	BBOF1
NC_057818.1	25290001	25310000	0.479939	BBS2
NC_057818.1	25270001	25290000	0.552231	BBS2
NC_057837.1	80450001	80470000	0.486081	BCAS1
NC_057837.1	80460001	80480000	0.502964	BCAS1
NC_057819.1	84620001	84640000	0.494979	BCAS3
NC_057819.1	84920001	84940000	0.506095	BCAS3
NC_057819.1	84930001	84950000	0.522528	BCAS3
NC_057819.1	84640001	84660000	0.533201	BCAS3
NC_057819.1	84650001	84670000	0.540025	BCAS3
NC_057819.1	84840001	84860000	0.562939	BCAS3
NC_057819.1	84850001	84870000	0.588709	BCAS3
NC_057842.1	23030001	23050000	0.567425	BCKDHB
NC_057842.1	23040001	23060000	0.572967	BCKDHB
NC_057824.1	41070001	41090000	0.560732	BCKDK
NC_057824.1	41060001	41080000	0.604567	BCKDK
NC_057834.1	80980001	81000000	0.47699	BCL10
NC_057825.1	61480001	61500000	0.487573	BCL11A
NC_057825.1	61140001	61160000	0.48957	BCL11A
NC_057825.1	61190001	61210000	0.504305	BCL11A
NC_057825.1	61200001	61220000	0.508049	BCL11A
NC_057825.1	61100001	61120000	0.514563	BCL11A
NC_057825.1	61180001	61200000	0.516664	BCL11A
NC_057825.1	61360001	61380000	0.531129	BCL11A
NC_057825.1	61110001	61130000	0.537658	BCL11A
NC_057825.1	61370001	61390000	0.548577	BCL11A
NC_057825.1	61210001	61230000	0.554961	BCL11A
NC_057825.1	61310001	61330000	0.557783	BCL11A
NC_057841.1	63430001	63450000	0.495467	BCL2
NC_057836.1	10890001	10910000	0.525521	BCL2L13
NC_057836.1	10900001	10920000	0.572236	BCL2L13
NC_057818.1	53020001	53040000	0.49054	BCL3
NC_057819.1	19280001	19300000	0.508207	BCL7A
NC_057819.1	19270001	19290000	0.510735	BCL7A
NC_057818.1	34860001	34880000	0.486564	BEAN1
NC_057818.1	34880001	34900000	0.542915	BEAN1
NC_057818.1	34870001	34890000	0.628289	BEAN1
NC_057819.1	115080001	115100000	0.481589	BECN1
NC_057819.1	115060001	115080000	0.495753	BECN1
NC_057842.1	44800001	44820000	0.782688	BEND3
NC_057842.1	44810001	44830000	0.808161	BEND3
NC_057816.1	10250001	10270000	0.481508	BEST1
NC_057816.1	10240001	10260000	0.486872	BEST1
NC_057834.1	121520001	121540000	0.498164	BEST4
NC_057833.1	81560001	81580000	0.484661	BFSP2
NC_057833.1	81550001	81570000	0.589597	BFSP2
NC_057829.1	14460001	14480000	0.494929	BICC1
NC_057829.1	14480001	14500000	0.511303	BICC1
NC_057829.1	14470001	14490000	0.553604	BICC1
NC_057825.1	87800001	87820000	0.494202	BIRC6
NC_057825.1	87790001	87810000	0.547424	BIRC6
NC_057825.1	87780001	87800000	0.587723	BIRC6
NC_057825.1	38550001	38570000	0.486592	BMP10
NC_057837.1	58510001	58530000	0.477233	BMP7
NC_057837.1	58500001	58520000	0.50598	BMP7
NC_057832.1	70780001	70800000	0.492592	BMPER
NC_057832.1	70750001	70770000	0.508561	BMPER
NC_057832.1	70770001	70790000	0.510303	BMPER
NC_057832.1	70660001	70680000	0.5304	BMPER
NC_057832.1	70710001	70730000	0.544099	BMPER
NC_057832.1	70840001	70860000	0.551079	BMPER
NC_057832.1	70740001	70760000	0.555751	BMPER
NC_057832.1	70700001	70720000	0.609438	BMPER
NC_057832.1	70720001	70740000	0.611177	BMPER
NC_057832.1	70730001	70750000	0.629729	BMPER
NC_057832.1	70690001	70710000	0.703439	BMPER
NC_057832.1	70670001	70690000	0.73478	BMPER
NC_057832.1	70680001	70700000	0.755555	BMPER
NC_057827.1	28180001	28200000	0.48601	BNC1
NC_057835.1	5180001	5200000	0.496077	BOP1
NC_057835.1	5190001	5210000	0.52486	BOP1
NC_057835.1	5160001	5180000	0.543506	BOP1
NC_057835.1	5170001	5190000	0.561997	BOP1
NC_057819.1	100360001	100380000	0.518918	BORCS6
NC_057837.1	66710001	66730000	0.484134	BPI
NC_057837.1	66700001	66720000	0.561219	BPI
NC_057828.1	25720001	25740000	0.518051	BPNT1
NC_057828.1	25690001	25710000	0.550398	BPNT1
NC_057828.1	25670001	25690000	0.555263	BPNT1
NC_057828.1	25680001	25700000	0.591622	BPNT1
NC_057828.1	25700001	25720000	0.648106	BPNT1
NC_057828.1	25710001	25730000	0.710941	BPNT1
NC_057819.1	115370001	115390000	0.494478	BRCA1
NC_057819.1	115360001	115380000	0.504061	BRCA1
NC_057836.1	1050001	1070000	0.488934	BRD1
NC_057836.1	1080001	1100000	0.495191	BRD1
NC_057836.1	1400001	1420000	0.511406	BRD1
NC_057836.1	1370001	1390000	0.5146	BRD1
NC_057836.1	1060001	1080000	0.515254	BRD1
NC_057836.1	1380001	1400000	0.516737	BRD1
NC_057836.1	1390001	1410000	0.519762	BRD1
NC_057836.1	1070001	1090000	0.564518	BRD1
NC_057823.1	11700001	11720000	0.490456	BRD4
NC_057823.1	11660001	11680000	0.496809	BRD4
NC_057823.1	11670001	11690000	0.497011	BRD4
NC_057838.1	29300001	29320000	0.505797	BRPF1
NC_057838.1	29290001	29310000	0.508616	BRPF1
NC_057816.1	1020001	1040000	0.488511	BRSK2
NC_057838.1	61490001	61510000	0.487712	BSN
NC_057830.1	9840001	9860000	0.515506	BSPRY
NC_057830.1	9850001	9870000	0.546122	BSPRY
NC_057820.1	6570001	6590000	0.511773	BST1
NC_057820.1	6580001	6600000	0.513326	BST1
NC_057820.1	6480001	6500000	0.521523	BST1
NC_057820.1	6470001	6490000	0.55125	BST1
NC_057829.1	84210001	84230000	0.485699	BTBD16
NC_057829.1	84220001	84240000	0.529239	BTBD16
NC_057823.1	45880001	45900000	0.499562	BTBD2
NC_057823.1	45890001	45910000	0.503769	BTBD2
NC_057823.1	45930001	45950000	0.536467	BTBD2
NC_057815.1	35730001	35750000	0.593615	BTG4
NC_057815.1	35740001	35760000	0.612782	BTG4
NC_057821.1	31840001	31860000	0.532644	BTN3A3
NC_057821.1	31830001	31850000	0.576231	BTN3A3
NC_057825.1	100870001	100890000	0.515078	BUB1
NC_057824.1	40350001	40370000	0.495543	C10H16orf54
NC_057824.1	40320001	40340000	0.792247	C10H16orf54
NC_057824.1	40330001	40350000	0.808631	C10H16orf54
NC_057825.1	19970001	19990000	0.486321	C11H2orf50
NC_057825.1	19960001	19980000	0.491365	C11H2orf50
NC_057825.1	20070001	20090000	0.500325	C11H2orf50
NC_057825.1	20080001	20100000	0.550709	C11H2orf50
NC_057827.1	62730001	62750000	0.476436	C13H14orf132
NC_057828.1	8480001	8500000	0.483229	C14H1orf116
NC_057828.1	8490001	8510000	0.519016	C14H1orf116
NC_057829.1	43300001	43320000	0.539513	C15H10orf53
NC_057829.1	43290001	43310000	0.570966	C15H10orf53
NC_057829.1	88080001	88100000	0.502793	C15H10orf90
NC_057829.1	88090001	88110000	0.540538	C15H10orf90
NC_057830.1	12510001	12530000	0.502849	C16H9orf152
NC_057830.1	9780001	9800000	0.564385	C16H9orf43
NC_057830.1	9800001	9820000	0.605907	C16H9orf43
NC_057830.1	9790001	9810000	0.70202	C16H9orf43
NC_057831.1	55910001	55930000	0.491243	C17H4orf19
NC_057831.1	55930001	55950000	0.496447	C17H4orf19
NC_057831.1	55920001	55940000	0.609168	C17H4orf19
NC_057832.1	18110001	18130000	0.48271	C18H7orf57
NC_057832.1	18140001	18160000	0.503974	C18H7orf57
NC_057833.1	71900001	71920000	0.503082	C19H21orf58
NC_057833.1	9790001	9810000	0.669324	C19H3orf33
NC_057833.1	9800001	9820000	0.725619	C19H3orf33
NC_057832.1	25300001	25320000	0.545451	C1GALT1
NC_057832.1	25310001	25330000	0.550284	C1GALT1
NC_057815.1	89640001	89660000	0.544444	C1H11orf49
NC_057820.1	6980001	7000000	0.485766	C1QTNF7
NC_057820.1	6880001	6900000	0.518471	C1QTNF7
NC_057820.1	6860001	6880000	0.519467	C1QTNF7
NC_057820.1	6960001	6980000	0.537679	C1QTNF7
NC_057820.1	6870001	6890000	0.540885	C1QTNF7
NC_057820.1	6970001	6990000	0.596978	C1QTNF7
NC_057836.1	16490001	16510000	0.477796	C1RL
NC_057836.1	16500001	16520000	0.495929	C1RL
NC_057834.1	73900001	73920000	0.487284	C20H1orf146
NC_057834.1	73910001	73930000	0.552237	C20H1orf146
NC_057834.1	122980001	123000000	0.560809	C20H1orf210
NC_057834.1	30480001	30500000	0.511997	C20H1orf226
NC_057834.1	30490001	30510000	0.524082	C20H1orf226
NC_057834.1	80980001	81000000	0.47699	C20H1orf52
NC_057834.1	106460001	106480000	0.491583	C20H1orf87
NC_057834.1	106480001	106500000	0.545399	C20H1orf87
NC_057834.1	106470001	106490000	0.673136	C20H1orf87
NC_057835.1	35840001	35860000	0.486428	C21H8orf34
NC_057835.1	35690001	35710000	0.487593	C21H8orf34
NC_057835.1	35790001	35810000	0.495134	C21H8orf34
NC_057835.1	35770001	35790000	0.497871	C21H8orf34
NC_057835.1	35780001	35800000	0.54533	C21H8orf34
NC_057835.1	35800001	35820000	0.551518	C21H8orf34
NC_057835.1	35810001	35830000	0.568771	C21H8orf34
NC_057835.1	20580001	20600000	0.488347	C21H8orf76
NC_057835.1	20570001	20590000	0.598313	C21H8orf76
NC_057836.1	14290001	14310000	0.567081	C22H12orf4
NC_057837.1	24280001	24300000	0.479341	C23H10orf67
NC_057837.1	24290001	24310000	0.49345	C23H10orf67
NC_057838.1	60790001	60810000	0.487341	C24H3orf18
NC_057838.1	60800001	60820000	0.508512	C24H3orf18
NC_057838.1	60820001	60840000	0.522549	C24H3orf18
NC_057838.1	60810001	60830000	0.541031	C24H3orf18
NC_057838.1	60780001	60800000	0.549945	C24H3orf18
NC_057838.1	60770001	60790000	0.604637	C24H3orf18
NC_057838.1	60760001	60780000	0.638946	C24H3orf18
NC_057838.1	70870001	70890000	0.486275	C24H3orf56
NC_057838.1	61760001	61780000	0.573788	C24H3orf62
NC_057839.1	34900001	34920000	0.500448	C25H5orf51
NC_057841.1	48710001	48730000	0.49101	C27H18orf25
NC_057841.1	48720001	48740000	0.523061	C27H18orf25
NC_057841.1	48770001	48790000	0.535932	C27H18orf25
NC_057841.1	48750001	48770000	0.573495	C27H18orf25
NC_057841.1	48730001	48750000	0.590423	C27H18orf25
NC_057841.1	48760001	48780000	0.590795	C27H18orf25
NC_057841.1	48740001	48760000	0.613815	C27H18orf25
NC_057842.1	62830001	62850000	0.498925	C28H6orf163
NC_057842.1	62810001	62830000	0.536136	C28H6orf163
NC_057842.1	62820001	62840000	0.556469	C28H6orf163
NC_057843.1	56640001	56660000	0.51405	C29H9orf131
NC_057833.1	75530001	75550000	0.511789	C2CD2
NC_057833.1	75520001	75540000	0.531694	C2CD2
NC_057834.1	41810001	41830000	0.55693	C2CD4D
NC_057836.1	18410001	18430000	0.533644	C3AR1
NC_057836.1	18390001	18410000	0.626192	C3AR1
NC_057836.1	18400001	18420000	0.630526	C3AR1
NC_057818.1	9480001	9500000	0.48491	C4H16orf46
NC_057818.1	19350001	19370000	0.478313	C4H16orf78
NC_057818.1	19330001	19350000	0.510652	C4H16orf78
NC_057818.1	19340001	19360000	0.519592	C4H16orf78
NC_057818.1	16740001	16760000	0.500721	C4H16orf87
NC_057818.1	16670001	16690000	0.531951	C4H16orf87
NC_057818.1	16700001	16720000	0.5433	C4H16orf87
NC_057818.1	16660001	16680000	0.588334	C4H16orf87
NC_057818.1	68300001	68320000	0.490382	C4H19orf18
NC_057819.1	111600001	111620000	0.480946	C5H17orf98
NC_057819.1	111570001	111590000	0.503082	C5H17orf98
NC_057819.1	111580001	111600000	0.557576	C5H17orf98
NC_057819.1	111590001	111610000	0.602888	C5H17orf98
NC_057819.1	3600001	3620000	0.547345	C5H5orf52
NC_057834.1	109820001	109840000	0.479399	C8A
NC_057834.1	109800001	109820000	0.495332	C8A
NC_057834.1	109830001	109850000	0.505918	C8A
NC_057834.1	109860001	109880000	0.506154	C8A
NC_057834.1	109920001	109940000	0.512882	C8A
NC_057834.1	109870001	109890000	0.546371	C8A
NC_057834.1	109930001	109950000	0.56619	C8A
NC_057834.1	109900001	109920000	0.569495	C8A
NC_057834.1	109880001	109900000	0.586089	C8A
NC_057834.1	109890001	109910000	0.653808	C8A
NC_057834.1	109820001	109840000	0.479399	C8B
NC_057834.1	109800001	109820000	0.495332	C8B
NC_057839.1	37260001	37280000	0.494419	C9
NC_057823.1	14170001	14190000	0.529407	C9H19orf67
NC_057823.1	14180001	14200000	0.548716	C9H19orf67
NC_057823.1	22850001	22870000	0.483636	C9H19orf71
NC_057823.1	22870001	22890000	0.491389	C9H19orf71
NC_057823.1	22860001	22880000	0.545136	C9H19orf71
NC_057819.1	74060001	74080000	0.479999	CA10
NC_057819.1	73900001	73920000	0.483222	CA10
NC_057819.1	73910001	73930000	0.490872	CA10
NC_057819.1	74100001	74120000	0.499106	CA10
NC_057819.1	73990001	74010000	0.502177	CA10
NC_057819.1	74000001	74020000	0.511151	CA10
NC_057819.1	74140001	74160000	0.554053	CA10
NC_057819.1	85700001	85720000	0.480161	CA4
NC_057835.1	29400001	29420000	0.481074	CA8
NC_057835.1	29540001	29560000	0.484911	CA8
NC_057835.1	29520001	29540000	0.501696	CA8
NC_057835.1	29030001	29050000	0.503397	CA8
NC_057835.1	29460001	29480000	0.505614	CA8
NC_057835.1	29450001	29470000	0.5161	CA8
NC_057835.1	29380001	29400000	0.51798	CA8
NC_057835.1	29390001	29410000	0.523637	CA8
NC_057835.1	29530001	29550000	0.524558	CA8
NC_057835.1	29430001	29450000	0.52945	CA8
NC_057835.1	29370001	29390000	0.543968	CA8
NC_057835.1	29360001	29380000	0.556492	CA8
NC_057835.1	29440001	29460000	0.559273	CA8
NC_057835.1	29040001	29060000	0.571032	CA8
NC_057843.1	17370001	17390000	0.49092	CAAP1
NC_057829.1	17750001	17770000	0.479414	CABCOCO1
NC_057829.1	17770001	17790000	0.57502	CABCOCO1
NC_057829.1	17760001	17780000	0.626783	CABCOCO1
NC_057834.1	101770001	101790000	0.482087	CACHD1
NC_057834.1	101750001	101770000	0.491027	CACHD1
NC_057834.1	101900001	101920000	0.50209	CACHD1
NC_057834.1	101760001	101780000	0.529706	CACHD1
NC_057823.1	14830001	14850000	0.526078	CACNA1A
NC_057823.1	14820001	14840000	0.549373	CACNA1A
NC_057825.1	350001	370000	0.483603	CACNA1B
NC_057825.1	410001	430000	0.489865	CACNA1B
NC_057825.1	310001	330000	0.497132	CACNA1B
NC_057825.1	380001	400000	0.502715	CACNA1B
NC_057825.1	330001	350000	0.504278	CACNA1B
NC_057825.1	360001	380000	0.508375	CACNA1B
NC_057825.1	370001	390000	0.512839	CACNA1B
NC_057825.1	400001	420000	0.518794	CACNA1B
NC_057825.1	340001	360000	0.525769	CACNA1B
NC_057825.1	390001	410000	0.542882	CACNA1B
NC_057836.1	11360001	11380000	0.497742	CACNA1C
NC_057836.1	11610001	11630000	0.499522	CACNA1C
NC_057836.1	11350001	11370000	0.54099	CACNA1C
NC_057836.1	11640001	11660000	0.773634	CACNA1C
NC_057838.1	58460001	58480000	0.478489	CACNA1D
NC_057838.1	58220001	58240000	0.500165	CACNA1D
NC_057838.1	58250001	58270000	0.531315	CACNA1D
NC_057838.1	58240001	58260000	0.531462	CACNA1D
NC_057838.1	58500001	58520000	0.556078	CACNA1D
NC_057838.1	58210001	58230000	0.559672	CACNA1D
NC_057838.1	58510001	58530000	0.618509	CACNA1D
NC_057819.1	108320001	108340000	0.479064	CACNA1G
NC_057819.1	108360001	108380000	0.486674	CACNA1G
NC_057819.1	108310001	108330000	0.487498	CACNA1G
NC_057832.1	47540001	47560000	0.481162	CACNA2D1
NC_057832.1	47550001	47570000	0.488227	CACNA2D1
NC_057832.1	47620001	47640000	0.497937	CACNA2D1
NC_057832.1	47570001	47590000	0.499279	CACNA2D1
NC_057832.1	47560001	47580000	0.504869	CACNA2D1
NC_057832.1	47210001	47230000	0.512706	CACNA2D1
NC_057832.1	47410001	47430000	0.527281	CACNA2D1
NC_057832.1	47190001	47210000	0.562207	CACNA2D1
NC_057832.1	47200001	47220000	0.578467	CACNA2D1
NC_057832.1	47400001	47420000	0.662257	CACNA2D1
NC_057832.1	47390001	47410000	0.664491	CACNA2D1
NC_057832.1	47360001	47380000	0.701389	CACNA2D1
NC_057832.1	47370001	47390000	0.727291	CACNA2D1
NC_057838.1	60960001	60980000	0.486374	CACNA2D2
NC_057838.1	60790001	60810000	0.487341	CACNA2D2
NC_057838.1	60950001	60970000	0.488138	CACNA2D2
NC_057838.1	60850001	60870000	0.489734	CACNA2D2
NC_057838.1	60920001	60940000	0.500234	CACNA2D2
NC_057838.1	60800001	60820000	0.508512	CACNA2D2
NC_057838.1	60860001	60880000	0.521271	CACNA2D2
NC_057838.1	60820001	60840000	0.522549	CACNA2D2
NC_057838.1	60890001	60910000	0.535227	CACNA2D2
NC_057838.1	60810001	60830000	0.541031	CACNA2D2
NC_057838.1	60780001	60800000	0.549945	CACNA2D2
NC_057838.1	60770001	60790000	0.604637	CACNA2D2
NC_057838.1	60870001	60890000	0.698691	CACNA2D2
NC_057838.1	60880001	60900000	0.728674	CACNA2D2
NC_057838.1	57540001	57560000	0.48026	CACNA2D3
NC_057838.1	57340001	57360000	0.497688	CACNA2D3
NC_057838.1	57530001	57550000	0.516741	CACNA2D3
NC_057838.1	57320001	57340000	0.523352	CACNA2D3
NC_057838.1	57330001	57350000	0.52818	CACNA2D3
NC_057838.1	57450001	57470000	0.532241	CACNA2D3
NC_057838.1	57510001	57530000	0.534762	CACNA2D3
NC_057838.1	57440001	57460000	0.559722	CACNA2D3
NC_057838.1	57480001	57500000	0.578499	CACNA2D3
NC_057838.1	57500001	57520000	0.643998	CACNA2D3
NC_057838.1	57490001	57510000	0.677488	CACNA2D3
NC_057836.1	11660001	11680000	0.604781	CACNA2D4
NC_057836.1	11650001	11670000	0.777574	CACNA2D4
NC_057819.1	111850001	111870000	0.505091	CACNB1
NC_057819.1	111810001	111830000	0.506147	CACNB1
NC_057819.1	111820001	111840000	0.534196	CACNB1
NC_057837.1	32850001	32870000	0.476696	CACNB2
NC_057837.1	33100001	33120000	0.478402	CACNB2
NC_057837.1	33110001	33130000	0.488072	CACNB2
NC_057837.1	32810001	32830000	0.500299	CACNB2
NC_057837.1	32930001	32950000	0.511414	CACNB2
NC_057837.1	33160001	33180000	0.517432	CACNB2
NC_057837.1	32860001	32880000	0.543951	CACNB2
NC_057837.1	33150001	33170000	0.585353	CACNB2
NC_057847.1	46530001	46550000	0.560123	CACNB4
NC_057819.1	134270001	134290000	0.509474	CACNG5
NC_057819.1	134280001	134300000	0.549062	CACNG5
NC_057815.1	39580001	39600000	0.485347	CADM1
NC_057815.1	39570001	39590000	0.486046	CADM1
NC_057845.1	33380001	33400000	0.478053	CADM2
NC_057845.1	34060001	34080000	0.478578	CADM2
NC_057845.1	32060001	32080000	0.479621	CADM2
NC_057845.1	33360001	33380000	0.482415	CADM2
NC_057845.1	32750001	32770000	0.482859	CADM2
NC_057845.1	32820001	32840000	0.509389	CADM2
NC_057845.1	32070001	32090000	0.510316	CADM2
NC_057845.1	33880001	33900000	0.528994	CADM2
NC_057845.1	33370001	33390000	0.538669	CADM2
NC_057845.1	34220001	34240000	0.669605	CADM2
NC_057845.1	34200001	34220000	0.674547	CADM2
NC_057845.1	34210001	34230000	0.750868	CADM2
NC_057818.1	52310001	52330000	0.478343	CADM4
NC_057818.1	52290001	52310000	0.543457	CADM4
NC_057838.1	50180001	50200000	0.485043	CADPS
NC_057838.1	50160001	50180000	0.488071	CADPS
NC_057838.1	50170001	50190000	0.552838	CADPS
NC_057832.1	93630001	93650000	0.504784	CADPS2
NC_057817.1	26240001	26260000	0.481733	CALCOCO1
NC_057832.1	104770001	104790000	0.535214	CALD1
NC_057832.1	104750001	104770000	0.54572	CALD1
NC_057832.1	104760001	104780000	0.576036	CALD1
NC_057832.1	104790001	104810000	0.684824	CALD1
NC_057832.1	104780001	104800000	0.688603	CALD1
NC_057824.1	42740001	42760000	0.476758	CALN1
NC_057824.1	42780001	42800000	0.480818	CALN1
NC_057824.1	42850001	42870000	0.492702	CALN1
NC_057838.1	29300001	29320000	0.505797	CAMK1
NC_057838.1	29290001	29310000	0.508616	CAMK1
NC_057823.1	62650001	62670000	0.48611	CAMK2A
NC_057823.1	62670001	62690000	0.509201	CAMK2A
NC_057823.1	62700001	62720000	0.566564	CAMK2A
NC_057823.1	62680001	62700000	0.578615	CAMK2A
NC_057823.1	62690001	62710000	0.587469	CAMK2A
NC_057823.1	62660001	62680000	0.598421	CAMK2A
NC_057823.1	62710001	62730000	0.675403	CAMK2A
NC_057823.1	62720001	62740000	0.693258	CAMK2A
NC_057832.1	84260001	84280000	0.524817	CAMK2B
NC_057831.1	14100001	14120000	0.516183	CAMK2D
NC_057831.1	14120001	14140000	0.538722	CAMK2D
NC_057831.1	14110001	14130000	0.620974	CAMK2D
NC_057829.1	29330001	29350000	0.499842	CAMK2G
NC_057833.1	36390001	36410000	0.510624	CAMK2N2
NC_057833.1	36380001	36400000	0.549764	CAMK2N2
NC_057833.1	36400001	36420000	0.56004	CAMK2N2
NC_057833.1	36410001	36430000	0.591506	CAMK2N2
NC_057825.1	76780001	76800000	0.477314	CAMKMT
NC_057825.1	76460001	76480000	0.488156	CAMKMT
NC_057825.1	76470001	76490000	0.493553	CAMKMT
NC_057825.1	76760001	76780000	0.49692	CAMKMT
NC_057825.1	76840001	76860000	0.497044	CAMKMT
NC_057825.1	76630001	76650000	0.500634	CAMKMT
NC_057825.1	76790001	76810000	0.511268	CAMKMT
NC_057825.1	76730001	76750000	0.516031	CAMKMT
NC_057825.1	76830001	76850000	0.528992	CAMKMT
NC_057825.1	76870001	76890000	0.578532	CAMKMT
NC_057825.1	76640001	76660000	0.59432	CAMKMT
NC_057825.1	76850001	76870000	0.595587	CAMKMT
NC_057825.1	76820001	76840000	0.600685	CAMKMT
NC_057825.1	76750001	76770000	0.606763	CAMKMT
NC_057825.1	76800001	76820000	0.627332	CAMKMT
NC_057825.1	76930001	76950000	0.638087	CAMKMT
NC_057825.1	76920001	76940000	0.644057	CAMKMT
NC_057825.1	76860001	76880000	0.64477	CAMKMT
NC_057825.1	76810001	76830000	0.647348	CAMKMT
NC_057825.1	76740001	76760000	0.66504	CAMKMT
NC_057819.1	99010001	99030000	0.526086	CAMTA2
NC_057819.1	99020001	99040000	0.581124	CAMTA2
NC_057826.1	62980001	63000000	0.494957	CAPN3
NC_057826.1	63000001	63020000	0.529501	CAPN3
NC_057826.1	62990001	63010000	0.582207	CAPN3
NC_057836.1	40060001	40080000	0.482895	CAPRIN2
NC_057836.1	28220001	28240000	0.498311	CAPZA3
NC_057822.1	3140001	3160000	0.503657	CAPZB
NC_057822.1	2950001	2970000	0.539336	CAPZB
NC_057822.1	2940001	2960000	0.549222	CAPZB
NC_057822.1	2920001	2940000	0.584053	CAPZB
NC_057822.1	2930001	2950000	0.604458	CAPZB
NC_057824.1	53990001	54010000	0.484877	CARD11
NC_057819.1	124220001	124240000	0.539329	CARD14
NC_057819.1	124230001	124250000	0.55201	CARD14
NC_057819.1	124210001	124230000	0.559853	CARD14
NC_057819.1	124190001	124210000	0.565593	CARD14
NC_057819.1	124200001	124220000	0.634469	CARD14
NC_057816.1	2490001	2510000	0.493628	CARS1
NC_057819.1	112550001	112570000	0.54335	CASC3
NC_057823.1	21130001	21150000	0.484277	CATSPERD
NC_057823.1	21110001	21130000	0.516654	CATSPERD
NC_057823.1	21120001	21140000	0.536184	CATSPERD
NC_057823.1	21100001	21120000	0.543815	CATSPERD
NC_057828.1	34430001	34450000	0.507656	CATSPERE
NC_057828.1	34420001	34440000	0.520327	CATSPERE
NC_057830.1	21160001	21180000	0.501162	CAVIN4
NC_057830.1	21150001	21170000	0.527037	CAVIN4
NC_057818.1	15640001	15660000	0.492373	CBFA2T3
NC_057818.1	15630001	15650000	0.502772	CBFA2T3
NC_057818.1	15620001	15640000	0.530673	CBFA2T3
NC_057818.1	15610001	15630000	0.562123	CBFA2T3
NC_057818.1	35390001	35410000	0.478792	CBFB
NC_057818.1	35410001	35430000	0.490992	CBFB
NC_057818.1	35400001	35420000	0.504341	CBFB
NC_057818.1	35360001	35380000	0.510275	CBFB
NC_057818.1	35370001	35390000	0.513176	CBFB
NC_057845.1	48730001	48750000	0.485959	CBLB
NC_057845.1	48800001	48820000	0.505196	CBLB
NC_057845.1	48590001	48610000	0.567786	CBLB
NC_057845.1	48760001	48780000	0.570383	CBLB
NC_057845.1	48740001	48760000	0.57042	CBLB
NC_057845.1	48600001	48620000	0.582762	CBLB
NC_057845.1	48750001	48770000	0.619595	CBLB
NC_057818.1	53020001	53040000	0.49054	CBLC
NC_057841.1	10320001	10340000	0.479582	CBLN2
NC_057841.1	10310001	10330000	0.483569	CBLN2
NC_057841.1	10780001	10800000	0.485818	CBLN2
NC_057841.1	10220001	10240000	0.50378	CBLN2
NC_057841.1	10200001	10220000	0.527409	CBLN2
NC_057841.1	10190001	10210000	0.541657	CBLN2
NC_057841.1	10210001	10230000	0.588673	CBLN2
NC_057819.1	110580001	110600000	0.533381	CBX1
NC_057819.1	124520001	124540000	0.485856	CBX2
NC_057819.1	124510001	124530000	0.503667	CBX2
NC_057819.1	124500001	124520000	0.551634	CBX2
NC_057819.1	124500001	124520000	0.551634	CBX8
NC_057844.1	16510001	16530000	0.608627	CBY2
NC_057820.1	6730001	6750000	0.486391	CC2D2A
NC_057820.1	6740001	6760000	0.522601	CC2D2A
NC_057841.1	13180001	13200000	0.487148	CCDC102B
NC_057841.1	13110001	13130000	0.498424	CCDC102B
NC_057841.1	13100001	13120000	0.617872	CCDC102B
NC_057826.1	95430001	95450000	0.524141	CCDC112
NC_057826.1	95440001	95460000	0.587918	CCDC112
NC_057819.1	4970001	4990000	0.511593	CCDC117
NC_057819.1	4960001	4980000	0.558977	CCDC117
NC_057844.1	15010001	15030000	0.650192	CCDC122
NC_057838.1	27280001	27300000	0.496301	CCDC13
NC_057838.1	27270001	27290000	0.527087	CCDC13
NC_057838.1	27230001	27250000	0.538496	CCDC13
NC_057825.1	60050001	60070000	0.522279	CCDC138
NC_057825.1	60040001	60060000	0.546959	CCDC138
NC_057825.1	60090001	60110000	0.548938	CCDC138
NC_057831.1	44540001	44560000	0.49172	CCDC149
NC_057835.1	5640001	5660000	0.479192	CCDC166
NC_057844.1	25700001	25720000	0.482204	CCDC169
NC_057840.1	35270001	35290000	0.498363	CCDC170
NC_057843.1	27860001	27880000	0.485716	CCDC171
NC_057843.1	28050001	28070000	0.578573	CCDC171
NC_057843.1	28060001	28080000	0.598352	CCDC171
NC_057841.1	27770001	27790000	0.517709	CCDC178
NC_057841.1	27790001	27810000	0.535867	CCDC178
NC_057841.1	27780001	27800000	0.543732	CCDC178
NC_057834.1	73020001	73040000	0.477483	CCDC18
NC_057834.1	73080001	73100000	0.479942	CCDC18
NC_057834.1	72950001	72970000	0.502872	CCDC18
NC_057834.1	72960001	72980000	0.507059	CCDC18
NC_057834.1	73040001	73060000	0.520955	CCDC18
NC_057834.1	73010001	73030000	0.527786	CCDC18
NC_057834.1	72970001	72990000	0.54813	CCDC18
NC_057834.1	73000001	73020000	0.564478	CCDC18
NC_057834.1	73070001	73090000	0.580819	CCDC18
NC_057834.1	72990001	73010000	0.587607	CCDC18
NC_057834.1	72980001	73000000	0.602179	CCDC18
NC_057834.1	73050001	73070000	0.628299	CCDC18
NC_057834.1	73060001	73080000	0.657003	CCDC18
NC_057825.1	1210001	1230000	0.522563	CCDC183
NC_057825.1	1200001	1220000	0.528608	CCDC183
NC_057829.1	76990001	77010000	0.508852	CCDC186
NC_057829.1	77010001	77030000	0.56008	CCDC186
NC_057829.1	77000001	77020000	0.682452	CCDC186
NC_057825.1	3280001	3300000	0.515103	CCDC187
NC_057822.1	14270001	14290000	0.481622	CCDC28B
NC_057822.1	14260001	14280000	0.539561	CCDC28B
NC_057822.1	14250001	14270000	0.590382	CCDC28B
NC_057826.1	64540001	64560000	0.510289	CCDC32
NC_057819.1	124250001	124270000	0.507613	CCDC40
NC_057819.1	124240001	124260000	0.50781	CCDC40
NC_057819.1	124270001	124290000	0.510426	CCDC40
NC_057819.1	124260001	124280000	0.532535	CCDC40
NC_057819.1	120150001	120170000	0.481459	CCDC47
NC_057819.1	120160001	120180000	0.488125	CCDC47
NC_057819.1	120140001	120160000	0.556424	CCDC47
NC_057819.1	120130001	120150000	0.556493	CCDC47
NC_057819.1	120120001	120140000	0.592478	CCDC47
NC_057819.1	122560001	122580000	0.477889	CCDC57
NC_057819.1	122580001	122600000	0.496527	CCDC57
NC_057819.1	17970001	17990000	0.50143	CCDC63
NC_057819.1	17980001	18000000	0.558833	CCDC63
NC_057837.1	20310001	20330000	0.491911	CCDC7
NC_057837.1	20270001	20290000	0.496323	CCDC7
NC_057837.1	20320001	20340000	0.514457	CCDC7
NC_057815.1	76750001	76770000	0.47679	CCDC73
NC_057836.1	12650001	12670000	0.485606	CCDC77
NC_057836.1	12680001	12700000	0.508622	CCDC77
NC_057836.1	12670001	12690000	0.515735	CCDC77
NC_057836.1	12630001	12650000	0.523689	CCDC77
NC_057836.1	12660001	12680000	0.526249	CCDC77
NC_057827.1	66200001	66220000	0.491673	CCDC85C
NC_057836.1	37890001	37910000	0.48351	CCDC91
NC_057836.1	37640001	37660000	0.486129	CCDC91
NC_057836.1	37780001	37800000	0.492591	CCDC91
NC_057836.1	37570001	37590000	0.496893	CCDC91
NC_057836.1	37940001	37960000	0.498831	CCDC91
NC_057836.1	37720001	37740000	0.502182	CCDC91
NC_057836.1	37690001	37710000	0.505524	CCDC91
NC_057836.1	37770001	37790000	0.507267	CCDC91
NC_057836.1	37810001	37830000	0.508792	CCDC91
NC_057836.1	37650001	37670000	0.518238	CCDC91
NC_057836.1	37730001	37750000	0.527118	CCDC91
NC_057836.1	37310001	37330000	0.534947	CCDC91
NC_057836.1	37960001	37980000	0.537466	CCDC91
NC_057836.1	37760001	37780000	0.538576	CCDC91
NC_057836.1	37710001	37730000	0.548698	CCDC91
NC_057836.1	37300001	37320000	0.553022	CCDC91
NC_057836.1	37700001	37720000	0.567388	CCDC91
NC_057836.1	37750001	37770000	0.575889	CCDC91
NC_057836.1	37560001	37580000	0.58006	CCDC91
NC_057836.1	37740001	37760000	0.583163	CCDC91
NC_057836.1	37790001	37810000	0.587972	CCDC91
NC_057836.1	37950001	37970000	0.590041	CCDC91
NC_057836.1	37800001	37820000	0.599615	CCDC91
NC_057836.1	37520001	37540000	0.601082	CCDC91
NC_057836.1	37550001	37570000	0.615893	CCDC91
NC_057836.1	37540001	37560000	0.633581	CCDC91
NC_057836.1	37530001	37550000	0.641081	CCDC91
NC_057819.1	20800001	20820000	0.490824	CCDC92
NC_057838.1	26990001	27010000	0.484976	CCK
NC_057819.1	88570001	88590000	0.481959	CCL1
NC_057819.1	88580001	88600000	0.510619	CCL1
NC_057819.1	88610001	88630000	0.523366	CCL1
NC_057819.1	88600001	88620000	0.531543	CCL1
NC_057819.1	88540001	88560000	0.596001	CCL1
NC_057819.1	88550001	88570000	0.615552	CCL1
NC_057818.1	26560001	26580000	0.499528	CCL22
NC_057834.1	80620001	80640000	0.484956	CCN1
NC_057834.1	80630001	80650000	0.513831	CCN1
NC_057826.1	73590001	73610000	0.485586	CCNB1IP1
NC_057826.1	73630001	73650000	0.552512	CCNB1IP1
NC_057826.1	73610001	73630000	0.588733	CCNB1IP1
NC_057826.1	73620001	73640000	0.595319	CCNB1IP1
NC_057823.1	72570001	72590000	0.505435	CCNJL
NC_057823.1	72560001	72580000	0.649147	CCNJL
NC_057827.1	66200001	66220000	0.491673	CCNK
NC_057828.1	53030001	53050000	0.499442	CCNL2
NC_057828.1	53040001	53060000	0.514194	CCNL2
NC_057828.1	53050001	53070000	0.533341	CCNL2
NC_057828.1	53020001	53040000	0.591134	CCNL2
NC_057837.1	18230001	18250000	0.483517	CCNY
NC_057838.1	64060001	64080000	0.486003	CCR3
NC_057838.1	25060001	25080000	0.481536	CCR8
NC_057838.1	25050001	25070000	0.485978	CCR8
NC_057831.1	35340001	35360000	0.479101	CCSER1
NC_057831.1	34180001	34200000	0.480722	CCSER1
NC_057831.1	33720001	33740000	0.495498	CCSER1
NC_057831.1	35350001	35370000	0.523718	CCSER1
NC_057831.1	33690001	33710000	0.532414	CCSER1
NC_057831.1	34200001	34220000	0.554779	CCSER1
NC_057831.1	34190001	34210000	0.591043	CCSER1
NC_057829.1	39880001	39900000	0.479944	CCSER2
NC_057829.1	39070001	39090000	0.481352	CCSER2
NC_057829.1	39870001	39890000	0.482613	CCSER2
NC_057829.1	38990001	39010000	0.491546	CCSER2
NC_057829.1	39180001	39200000	0.507959	CCSER2
NC_057829.1	38980001	39000000	0.510425	CCSER2
NC_057829.1	38900001	38920000	0.528898	CCSER2
NC_057818.1	51930001	51950000	0.532811	CD177
NC_057845.1	54950001	54970000	0.48148	CD200
NC_057845.1	54930001	54950000	0.498294	CD200
NC_057845.1	54890001	54910000	0.499735	CD200
NC_057845.1	54920001	54940000	0.505596	CD200
NC_057845.1	54900001	54920000	0.516494	CD200
NC_057845.1	54940001	54960000	0.520269	CD200
NC_057845.1	54910001	54930000	0.527329	CD200
NC_057822.1	42230001	42250000	0.525926	CD28
NC_057822.1	42240001	42260000	0.590306	CD28
NC_057824.1	40380001	40400000	0.505745	CD2BP2
NC_057824.1	40370001	40390000	0.588355	CD2BP2
NC_057819.1	128370001	128390000	0.489237	CD300LF
NC_057819.1	128380001	128400000	0.585727	CD300LF
NC_057828.1	76320001	76340000	0.488874	CD34
NC_057818.1	56260001	56280000	0.543084	CD37
NC_057818.1	56270001	56290000	0.605267	CD37
NC_057820.1	6480001	6500000	0.521523	CD38
NC_057820.1	6470001	6490000	0.55125	CD38
NC_057836.1	16220001	16240000	0.501252	CD4
NC_057836.1	16200001	16220000	0.617803	CD4
NC_057836.1	16210001	16230000	0.632523	CD4
NC_057834.1	32520001	32540000	0.515315	CD84
NC_057834.1	32530001	32550000	0.555233	CD84
NC_057834.1	122880001	122900000	0.656764	CDC20
NC_057834.1	122890001	122910000	0.657896	CDC20
NC_057842.1	42030001	42050000	0.545946	CDC40
NC_057827.1	69300001	69320000	0.476488	CDC42BPB
NC_057827.1	69280001	69300000	0.481818	CDC42BPB
NC_057827.1	69270001	69290000	0.497086	CDC42BPB
NC_057827.1	69290001	69310000	0.53659	CDC42BPB
NC_057819.1	112650001	112670000	0.56143	CDC6
NC_057819.1	112670001	112690000	0.578093	CDC6
NC_057819.1	112660001	112680000	0.629291	CDC6
NC_057818.1	11170001	11190000	0.47883	CDH13
NC_057818.1	10650001	10670000	0.504896	CDH13
NC_057818.1	11480001	11500000	0.509676	CDH13
NC_057818.1	11430001	11450000	0.516791	CDH13
NC_057818.1	11210001	11230000	0.522063	CDH13
NC_057818.1	11440001	11460000	0.528006	CDH13
NC_057818.1	11180001	11200000	0.530186	CDH13
NC_057818.1	11200001	11220000	0.532244	CDH13
NC_057818.1	11190001	11210000	0.541148	CDH13
NC_057818.1	35250001	35270000	0.481442	CDH16
NC_057835.1	71190001	71210000	0.481418	CDH17
NC_057841.1	32570001	32590000	0.481895	CDH2
NC_057841.1	32710001	32730000	0.499175	CDH2
NC_057841.1	32250001	32270000	0.502396	CDH2
NC_057841.1	32200001	32220000	0.510573	CDH2
NC_057841.1	32270001	32290000	0.515924	CDH2
NC_057841.1	32260001	32280000	0.540192	CDH2
NC_057841.1	32190001	32210000	0.684148	CDH2
NC_057841.1	62050001	62070000	0.477607	CDH20
NC_057837.1	55020001	55040000	0.478206	CDH4
NC_057837.1	55860001	55880000	0.486379	CDH4
NC_057837.1	55840001	55860000	0.495737	CDH4
NC_057837.1	55880001	55900000	0.496733	CDH4
NC_057837.1	55030001	55050000	0.5128	CDH4
NC_057837.1	55890001	55910000	0.526976	CDH4
NC_057837.1	55850001	55870000	0.528747	CDH4
NC_057837.1	55740001	55760000	0.583772	CDH4
NC_057837.1	55730001	55750000	0.584669	CDH4
NC_057839.1	44060001	44080000	0.476716	CDH6
NC_057839.1	44080001	44100000	0.528147	CDH6
NC_057839.1	44090001	44110000	0.557406	CDH6
NC_057818.1	30570001	30590000	0.48225	CDH8
NC_057818.1	30390001	30410000	0.54307	CDH8
NC_057818.1	30380001	30400000	0.548893	CDH8
NC_057823.1	39610001	39630000	0.510312	CDHR2
NC_057830.1	21410001	21430000	0.489264	CDK20
NC_057830.1	21370001	21390000	0.534022	CDK20
NC_057830.1	21350001	21370000	0.581947	CDK20
NC_057830.1	21360001	21380000	0.58771	CDK20
NC_057830.1	21400001	21420000	0.699572	CDK20
NC_057830.1	21380001	21400000	0.729818	CDK20
NC_057830.1	21390001	21410000	0.762102	CDK20
NC_057830.1	3520001	3540000	0.477937	CDK5RAP2
NC_057830.1	3100001	3120000	0.479758	CDK5RAP2
NC_057830.1	3120001	3140000	0.479819	CDK5RAP2
NC_057830.1	3530001	3550000	0.495034	CDK5RAP2
NC_057830.1	3110001	3130000	0.520911	CDK5RAP2
NC_057830.1	2990001	3010000	0.525747	CDK5RAP2
NC_057830.1	2980001	3000000	0.527303	CDK5RAP2
NC_057832.1	20400001	20420000	0.478825	CDK6
NC_057832.1	20410001	20430000	0.509542	CDK6
NC_057832.1	20420001	20440000	0.520673	CDK6
NC_057821.1	37590001	37610000	0.496761	CDKAL1
NC_057821.1	37540001	37560000	0.498096	CDKAL1
NC_057821.1	37650001	37670000	0.502354	CDKAL1
NC_057821.1	37640001	37660000	0.518849	CDKAL1
NC_057821.1	37380001	37400000	0.522735	CDKAL1
NC_057821.1	37570001	37590000	0.524708	CDKAL1
NC_057821.1	37370001	37390000	0.605526	CDKAL1
NC_057821.1	37580001	37600000	0.611563	CDKAL1
NC_057816.1	2350001	2370000	0.524969	CDKN1C
NC_057816.1	2340001	2360000	0.551146	CDKN1C
NC_057816.1	2330001	2350000	0.573237	CDKN1C
NC_057816.1	2300001	2320000	0.577404	CDKN1C
NC_057816.1	2320001	2340000	0.584339	CDKN1C
NC_057816.1	2310001	2330000	0.611695	CDKN1C
NC_057823.1	17670001	17690000	0.487532	CDKN2D
NC_057819.1	105270001	105290000	0.532058	CDRT1
NC_057818.1	15570001	15590000	0.485932	CDT1
NC_057818.1	15560001	15580000	0.544883	CDT1
NC_057818.1	9260001	9280000	0.479664	CDYL2
NC_057818.1	9250001	9270000	0.483605	CDYL2
NC_057818.1	9350001	9370000	0.492195	CDYL2
NC_057818.1	9380001	9400000	0.508282	CDYL2
NC_057818.1	9270001	9290000	0.508549	CDYL2
NC_057818.1	9400001	9420000	0.527436	CDYL2
NC_057818.1	9390001	9410000	0.532365	CDYL2
NC_057818.1	9410001	9430000	0.538244	CDYL2
NC_057818.1	9420001	9440000	0.550204	CDYL2
NC_057818.1	52990001	53010000	0.485371	CEACAM16
NC_057825.1	83780001	83800000	0.483298	CEBPZOS
NC_057823.1	23070001	23090000	0.487438	CELF5
NC_057823.1	23060001	23080000	0.49535	CELF5
NC_057836.1	3460001	3480000	0.514475	CELSR1
NC_057836.1	3360001	3380000	0.55035	CELSR1
NC_057836.1	3540001	3560000	0.587002	CELSR1
NC_057836.1	3560001	3580000	0.643345	CELSR1
NC_057836.1	3550001	3570000	0.715328	CELSR1
NC_057834.1	57960001	57980000	0.491372	CELSR2
NC_057834.1	57950001	57970000	0.492186	CELSR2
NC_057843.1	46080001	46100000	0.542151	CEMIP2
NC_057843.1	46090001	46110000	0.552092	CEMIP2
NC_057820.1	32900001	32920000	0.522295	CENPC
NC_057836.1	7140001	7160000	0.492409	CENPM
NC_057836.1	7130001	7150000	0.496101	CENPM
NC_057818.1	9430001	9450000	0.523666	CENPN
NC_057816.1	47810001	47830000	0.511102	CEP295
NC_057832.1	100360001	100380000	0.490061	CEP41
NC_057832.1	100390001	100410000	0.500843	CEP41
NC_057832.1	100400001	100420000	0.513591	CEP41
NC_057839.1	71400001	71420000	0.486052	CEP72
NC_057839.1	71380001	71400000	0.489521	CEP72
NC_057839.1	71430001	71450000	0.495192	CEP72
NC_057839.1	71480001	71500000	0.495419	CEP72
NC_057839.1	71360001	71380000	0.50286	CEP72
NC_057839.1	71470001	71490000	0.507121	CEP72
NC_057839.1	71390001	71410000	0.52674	CEP72
NC_057823.1	8250001	8270000	0.480077	CERS1
NC_057823.1	8240001	8260000	0.519466	CERS1
NC_057823.1	8210001	8230000	0.526319	CERS1
NC_057823.1	8220001	8240000	0.54217	CERS1
NC_057823.1	8230001	8250000	0.543904	CERS1
NC_057827.1	10380001	10400000	0.505265	CERS3
NC_057847.1	30670001	30690000	0.487033	CERS6
NC_057847.1	30620001	30640000	0.502392	CERS6
NC_057847.1	30610001	30630000	0.551963	CERS6
NC_057818.1	35290001	35310000	0.531257	CES2
NC_057818.1	35360001	35380000	0.510275	CES4A
NC_057818.1	35370001	35390000	0.513176	CES4A
NC_057838.1	71410001	71430000	0.480588	CFAP100
NC_057838.1	71420001	71440000	0.494926	CFAP100
NC_057838.1	71430001	71450000	0.497795	CFAP100
NC_057838.1	71380001	71400000	0.499988	CFAP100
NC_057838.1	71370001	71390000	0.519928	CFAP100
NC_057838.1	71400001	71420000	0.542499	CFAP100
NC_057838.1	71390001	71410000	0.551057	CFAP100
NC_057834.1	31640001	31660000	0.568205	CFAP126
NC_057834.1	31630001	31650000	0.674726	CFAP126
NC_057834.1	31620001	31640000	0.728377	CFAP126
NC_057827.1	30290001	30310000	0.506986	CFAP161
NC_057827.1	30260001	30280000	0.522242	CFAP161
NC_057827.1	30230001	30250000	0.564174	CFAP161
NC_057827.1	30250001	30270000	0.577582	CFAP161
NC_057827.1	30270001	30290000	0.583758	CFAP161
NC_057827.1	30240001	30260000	0.618277	CFAP161
NC_057827.1	30280001	30300000	0.620283	CFAP161
NC_057838.1	53780001	53800000	0.479863	CFAP20DC
NC_057838.1	53660001	53680000	0.484042	CFAP20DC
NC_057838.1	53670001	53690000	0.486331	CFAP20DC
NC_057838.1	53700001	53720000	0.510793	CFAP20DC
NC_057838.1	53650001	53670000	0.53346	CFAP20DC
NC_057838.1	53770001	53790000	0.561813	CFAP20DC
NC_057838.1	53620001	53640000	0.613035	CFAP20DC
NC_057838.1	53710001	53730000	0.651952	CFAP20DC
NC_057838.1	53720001	53740000	0.653775	CFAP20DC
NC_057838.1	53640001	53660000	0.657141	CFAP20DC
NC_057838.1	53630001	53650000	0.709329	CFAP20DC
NC_057815.1	21980001	22000000	0.485128	CFAP300
NC_057815.1	21970001	21990000	0.521466	CFAP300
NC_057834.1	33240001	33260000	0.511203	CFAP45
NC_057836.1	57910001	57930000	0.481479	CFAP54
NC_057836.1	58040001	58060000	0.491645	CFAP54
NC_057836.1	58010001	58030000	0.503266	CFAP54
NC_057836.1	58110001	58130000	0.531873	CFAP54
NC_057836.1	58100001	58120000	0.536255	CFAP54
NC_057836.1	58030001	58050000	0.567795	CFAP54
NC_057836.1	58020001	58040000	0.610091	CFAP54
NC_057834.1	122980001	123000000	0.560809	CFAP57
NC_057834.1	123000001	123020000	0.607061	CFAP57
NC_057834.1	122990001	123010000	0.667653	CFAP57
NC_057829.1	68020001	68040000	0.482285	CFAP58
NC_057829.1	67960001	67980000	0.497233	CFAP58
NC_057837.1	39870001	39890000	0.484157	CFAP61
NC_057837.1	39880001	39900000	0.550987	CFAP61
NC_057825.1	4410001	4430000	0.49766	CFAP77
NC_057825.1	4400001	4420000	0.510479	CFAP77
NC_057843.1	44250001	44270000	0.554063	CFAP95
NC_057843.1	44260001	44280000	0.561019	CFAP95
NC_057831.1	17520001	17540000	0.500361	CFI
NC_057827.1	47890001	47910000	0.51744	CFL2
NC_057827.1	47880001	47900000	0.58279	CFL2
NC_057822.1	44410001	44430000	0.505787	CFLAR
NC_057822.1	44390001	44410000	0.527201	CFLAR
NC_057822.1	44400001	44420000	0.566745	CFLAR
NC_057832.1	59310001	59330000	0.520912	CFTR
NC_057832.1	59290001	59310000	0.586765	CFTR
NC_057832.1	59300001	59320000	0.60072	CFTR
NC_057826.1	34840001	34860000	0.528308	CGRRF1
NC_057819.1	108450001	108470000	0.506266	CHAD
NC_057823.1	22190001	22210000	0.492947	CHAF1A
NC_057823.1	22180001	22200000	0.549851	CHAF1A
NC_057829.1	29330001	29350000	0.499842	CHCHD1
NC_057832.1	102940001	102960000	0.476913	CHCHD3
NC_057832.1	102920001	102940000	0.50589	CHCHD3
NC_057832.1	102930001	102950000	0.506041	CHCHD3
NC_057832.1	102910001	102930000	0.507219	CHCHD3
NC_057832.1	102900001	102920000	0.510906	CHCHD3
NC_057832.1	102970001	102990000	0.573078	CHCHD3
NC_057832.1	102980001	103000000	0.597476	CHCHD3
NC_057838.1	68880001	68900000	0.479384	CHCHD4
NC_057838.1	68900001	68920000	0.522102	CHCHD4
NC_057838.1	68910001	68930000	0.559983	CHCHD4
NC_057838.1	71060001	71080000	0.528575	CHCHD6
NC_057838.1	71070001	71090000	0.542331	CHCHD6
NC_057835.1	27080001	27100000	0.496968	CHCHD7
NC_057835.1	27090001	27110000	0.519421	CHCHD7
NC_057835.1	27060001	27080000	0.522748	CHCHD7
NC_057835.1	27100001	27120000	0.565902	CHCHD7
NC_057835.1	27110001	27130000	0.586678	CHCHD7
NC_057819.1	100110001	100130000	0.543581	CHD3
NC_057819.1	100120001	100140000	0.568927	CHD3
NC_057819.1	100100001	100120000	0.617459	CHD3
NC_057819.1	100070001	100090000	0.653318	CHD3
NC_057819.1	100090001	100110000	0.689316	CHD3
NC_057819.1	100080001	100100000	0.708098	CHD3
NC_057835.1	29860001	29880000	0.478674	CHD7
NC_057835.1	29900001	29920000	0.498209	CHD7
NC_057835.1	29890001	29910000	0.517553	CHD7
NC_057835.1	29850001	29870000	0.530175	CHD7
NC_057835.1	29840001	29860000	0.542775	CHD7
NC_057826.1	74570001	74590000	0.483407	CHD8
NC_057818.1	22950001	22970000	0.481969	CHD9
NC_057818.1	22890001	22910000	0.487843	CHD9
NC_057818.1	22960001	22980000	0.493251	CHD9
NC_057818.1	22810001	22830000	0.49395	CHD9
NC_057818.1	22670001	22690000	0.502713	CHD9
NC_057818.1	22870001	22890000	0.513719	CHD9
NC_057818.1	22880001	22900000	0.546431	CHD9
NC_057838.1	58220001	58240000	0.500165	CHDH
NC_057838.1	58210001	58230000	0.559672	CHDH
NC_057819.1	4970001	4990000	0.511593	CHEK2
NC_057819.1	4960001	4980000	0.558977	CHEK2
NC_057827.1	59620001	59640000	0.50748	CHGA
NC_057820.1	45710001	45730000	0.506531	CHIC2
NC_057841.1	45640001	45660000	0.483919	CHMP1B
NC_057826.1	79490001	79510000	0.479981	CHMP4A
NC_057826.1	79500001	79520000	0.499873	CHMP4A
NC_057826.1	79520001	79540000	0.543241	CHMP4A
NC_057826.1	79510001	79530000	0.555935	CHMP4A
NC_057835.1	80970001	80990000	0.58606	CHMP4C
NC_057835.1	80960001	80980000	0.726886	CHMP4C
NC_057835.1	80950001	80970000	0.790855	CHMP4C
NC_057819.1	123450001	123470000	0.489352	CHMP6
NC_057832.1	74550001	74570000	0.478042	CHN2
NC_057832.1	74540001	74560000	0.483515	CHN2
NC_057832.1	74270001	74290000	0.486524	CHN2
NC_057832.1	74260001	74280000	0.501164	CHN2
NC_057832.1	74610001	74630000	0.512075	CHN2
NC_057832.1	74620001	74640000	0.525885	CHN2
NC_057829.1	2810001	2830000	0.496348	CHRM3
NC_057829.1	2160001	2180000	0.507771	CHRM3
NC_057829.1	2800001	2820000	0.554608	CHRM3
NC_057829.1	2170001	2190000	0.554692	CHRM3
NC_057815.1	65260001	65280000	0.484298	CHRNA10
NC_057827.1	34280001	34300000	0.511514	CHRNA5
NC_057827.1	34270001	34290000	0.51596	CHRNA5
NC_057819.1	99710001	99730000	0.572131	CHRNB1
NC_057819.1	99730001	99750000	0.609082	CHRNB1
NC_057819.1	99720001	99740000	0.663191	CHRNB1
NC_057836.1	50980001	51000000	0.502883	CHST11
NC_057836.1	51020001	51040000	0.510636	CHST11
NC_057836.1	51000001	51020000	0.535588	CHST11
NC_057836.1	50990001	51010000	0.558543	CHST11
NC_057836.1	51010001	51030000	0.567481	CHST11
NC_057841.1	33420001	33440000	0.487487	CHST9
NC_057841.1	33390001	33410000	0.48879	CHST9
NC_057841.1	33400001	33420000	0.525433	CHST9
NC_057823.1	26580001	26600000	0.509842	CHSY3
NC_057823.1	26590001	26610000	0.529072	CHSY3
NC_057829.1	64320001	64340000	0.549668	CHUK
NC_057826.1	55340001	55360000	0.504467	CIAO2A
NC_057826.1	55350001	55370000	0.507676	CIAO2A
NC_057818.1	35290001	35310000	0.531257	CIAO2B
NC_057838.1	60710001	60730000	0.498376	CISH
NC_057838.1	60740001	60760000	0.539969	CISH
NC_057819.1	16930001	16950000	0.483005	CIT
NC_057819.1	16940001	16960000	0.545683	CIT
NC_057825.1	8110001	8130000	0.629765	CIZ1
NC_057827.1	57510001	57530000	0.476942	CKMT1A
NC_057823.1	81470001	81490000	0.52195	CKMT2
NC_057834.1	38740001	38760000	0.508614	CKS1B
NC_057830.1	22620001	22640000	0.490483	CKS2
NC_057830.1	22600001	22620000	0.513118	CKS2
NC_057830.1	22630001	22650000	0.531319	CKS2
NC_057832.1	112270001	112290000	0.520338	CLCN1
NC_057832.1	112280001	112300000	0.521649	CLCN1
NC_057833.1	36460001	36480000	0.491662	CLCN2
NC_057833.1	36470001	36490000	0.498659	CLCN2
NC_057844.1	72490001	72510000	0.51321	CLDN10
NC_057833.1	23330001	23350000	0.588478	CLDN11
NC_057833.1	23320001	23340000	0.592984	CLDN11
NC_057845.1	7770001	7790000	0.527271	CLDN17
NC_057845.1	7730001	7750000	0.602348	CLDN17
NC_057845.1	7690001	7710000	0.631969	CLDN17
NC_057845.1	7720001	7740000	0.655513	CLDN17
NC_057845.1	7710001	7730000	0.757432	CLDN17
NC_057845.1	7700001	7720000	0.771174	CLDN17
NC_057833.1	86200001	86220000	0.487699	CLDN18
NC_057819.1	99580001	99600000	0.477227	CLDN7
NC_057819.1	99570001	99590000	0.486525	CLDN7
NC_057845.1	7730001	7750000	0.602348	CLDN8
NC_057845.1	7690001	7710000	0.631969	CLDN8
NC_057845.1	7720001	7740000	0.655513	CLDN8
NC_057845.1	7710001	7730000	0.757432	CLDN8
NC_057845.1	7700001	7720000	0.771174	CLDN8
NC_057845.1	41880001	41900000	0.582706	CLDND1
NC_057824.1	30960001	30980000	0.485795	CLEC19A
NC_057832.1	110910001	110930000	0.491581	CLEC5A
NC_057823.1	70210001	70230000	0.516609	CLINT1
NC_057819.1	19530001	19550000	0.538081	CLIP1
NC_057819.1	19440001	19460000	0.540432	CLIP1
NC_057819.1	19570001	19590000	0.553843	CLIP1
NC_057819.1	19580001	19600000	0.555715	CLIP1
NC_057819.1	19430001	19450000	0.568054	CLIP1
NC_057824.1	46830001	46850000	0.506731	CLIP2
NC_057827.1	62070001	62090000	0.481897	CLMN
NC_057844.1	51210001	51230000	0.576584	CLN5
NC_057828.1	45860001	45880000	0.485495	CLSTN1
NC_057828.1	45870001	45890000	0.497809	CLSTN1
NC_057833.1	88850001	88870000	0.503338	CLSTN2
NC_057833.1	89030001	89050000	0.521379	CLSTN2
NC_057833.1	88300001	88320000	0.59546	CLSTN2
NC_057833.1	89010001	89030000	0.669476	CLSTN2
NC_057833.1	89020001	89040000	0.673903	CLSTN2
NC_057818.1	9430001	9450000	0.523666	CMC2
NC_057818.1	9410001	9430000	0.538244	CMC2
NC_057818.1	9420001	9440000	0.550204	CMC2
NC_057838.1	19360001	19380000	0.598997	CMTM8
NC_057838.1	19370001	19390000	0.655153	CMTM8
NC_057837.1	64720001	64740000	0.48953	CNBD2
NC_057837.1	64690001	64710000	0.489859	CNBD2
NC_057818.1	19940001	19960000	0.492409	CNEP1R1
NC_057818.1	19910001	19930000	0.551437	CNEP1R1
NC_057818.1	19930001	19950000	0.590855	CNEP1R1
NC_057818.1	19920001	19940000	0.660803	CNEP1R1
NC_057818.1	51310001	51330000	0.512938	CNFN
NC_057831.1	64890001	64910000	0.506155	CNGA1
NC_057831.1	64920001	64940000	0.519713	CNGA1
NC_057831.1	64930001	64950000	0.533702	CNGA1
NC_057831.1	64940001	64960000	0.560482	CNGA1
NC_057831.1	64950001	64970000	0.565146	CNGA1
NC_057818.1	27020001	27040000	0.617442	CNGB1
NC_057818.1	27010001	27030000	0.631061	CNGB1
NC_057834.1	71430001	71450000	0.587605	CNN3
NC_057834.1	71420001	71440000	0.590673	CNN3
NC_057825.1	99700001	99720000	0.476551	CNNM3
NC_057817.1	42010001	42030000	0.479037	CNOT2
NC_057817.1	54730001	54750000	0.477981	CNPY2
NC_057817.1	54740001	54760000	0.512024	CNPY2
NC_057822.1	7050001	7070000	0.478885	CNR2
NC_057822.1	7010001	7030000	0.483226	CNR2
NC_057822.1	7000001	7020000	0.492051	CNR2
NC_057822.1	7040001	7060000	0.497089	CNR2
NC_057828.1	32630001	32650000	0.615458	CNST
NC_057828.1	32650001	32670000	0.643463	CNST
NC_057828.1	32640001	32660000	0.701536	CNST
NC_057819.1	115080001	115100000	0.481589	CNTD1
NC_057819.1	115060001	115080000	0.495753	CNTD1
NC_057819.1	115050001	115070000	0.50308	CNTD1
NC_057830.1	34820001	34840000	0.488257	CNTFR
NC_057830.1	34830001	34850000	0.504683	CNTFR
NC_057843.1	26760001	26780000	0.477142	CNTLN
NC_057843.1	26630001	26650000	0.477224	CNTLN
NC_057843.1	26460001	26480000	0.478415	CNTLN
NC_057843.1	26740001	26760000	0.479749	CNTLN
NC_057843.1	26660001	26680000	0.480678	CNTLN
NC_057843.1	26470001	26490000	0.487945	CNTLN
NC_057843.1	26730001	26750000	0.489412	CNTLN
NC_057843.1	26640001	26660000	0.493609	CNTLN
NC_057843.1	26490001	26510000	0.502012	CNTLN
NC_057843.1	26650001	26670000	0.534642	CNTLN
NC_057843.1	26500001	26520000	0.592051	CNTLN
NC_057843.1	26540001	26560000	0.621353	CNTLN
NC_057843.1	26510001	26530000	0.634441	CNTLN
NC_057843.1	26600001	26620000	0.639089	CNTLN
NC_057843.1	26530001	26550000	0.646407	CNTLN
NC_057843.1	26520001	26540000	0.651478	CNTLN
NC_057843.1	26550001	26570000	0.651956	CNTLN
NC_057843.1	26560001	26580000	0.657884	CNTLN
NC_057843.1	26570001	26590000	0.689767	CNTLN
NC_057843.1	26580001	26600000	0.708394	CNTLN
NC_057843.1	26590001	26610000	0.721885	CNTLN
NC_057817.1	39010001	39030000	0.481876	CNTN1
NC_057817.1	38930001	38950000	0.567531	CNTN1
NC_057817.1	39220001	39240000	0.590238	CNTN1
NC_057817.1	38940001	38960000	0.626519	CNTN1
NC_057838.1	39290001	39310000	0.489339	CNTN3
NC_057838.1	39060001	39080000	0.497226	CNTN3
NC_057838.1	39270001	39290000	0.732968	CNTN3
NC_057838.1	39280001	39300000	0.776291	CNTN3
NC_057838.1	35430001	35450000	0.477108	CNTN4
NC_057815.1	24310001	24330000	0.484749	CNTN5
NC_057815.1	24320001	24340000	0.491949	CNTN5
NC_057847.1	76750001	76770000	0.483585	CNTNAP5
NC_057847.1	77000001	77020000	0.48691	CNTNAP5
NC_057847.1	77180001	77200000	0.500339	CNTNAP5
NC_057847.1	76760001	76780000	0.504976	CNTNAP5
NC_057847.1	77420001	77440000	0.514876	CNTNAP5
NC_057847.1	76780001	76800000	0.517558	CNTNAP5
NC_057847.1	76900001	76920000	0.518909	CNTNAP5
NC_057847.1	77170001	77190000	0.523542	CNTNAP5
NC_057847.1	76910001	76930000	0.524101	CNTNAP5
NC_057847.1	76790001	76810000	0.526465	CNTNAP5
NC_057847.1	76700001	76720000	0.528658	CNTNAP5
NC_057847.1	77430001	77450000	0.567636	CNTNAP5
NC_057847.1	76720001	76740000	0.590728	CNTNAP5
NC_057847.1	76710001	76730000	0.656105	CNTNAP5
NC_057830.1	2440001	2460000	0.477595	CNTRL
NC_057830.1	2430001	2450000	0.492984	CNTRL
NC_057830.1	2360001	2380000	0.531275	CNTRL
NC_057830.1	2340001	2360000	0.53743	CNTRL
NC_057830.1	2350001	2370000	0.542322	CNTRL
NC_057830.1	2380001	2400000	0.566752	CNTRL
NC_057830.1	2390001	2410000	0.651893	CNTRL
NC_057819.1	100130001	100150000	0.519507	CNTROB
NC_057819.1	100120001	100140000	0.568927	CNTROB
NC_057827.1	44420001	44440000	0.584498	COCH
NC_057827.1	44410001	44430000	0.584895	COCH
NC_057844.1	16470001	16490000	0.487017	COG3
NC_057844.1	16480001	16500000	0.49296	COG3
NC_057844.1	16510001	16530000	0.608627	COG3
NC_057844.1	16490001	16510000	0.613916	COG3
NC_057844.1	16500001	16520000	0.663409	COG3
NC_057834.1	63850001	63870000	0.478779	COL11A1
NC_057834.1	63840001	63860000	0.527592	COL11A1
NC_057834.1	63830001	63850000	0.538089	COL11A1
NC_057835.1	8860001	8880000	0.488785	COL22A1
NC_057835.1	8830001	8850000	0.49261	COL22A1
NC_057835.1	8880001	8900000	0.506162	COL22A1
NC_057835.1	8820001	8840000	0.535481	COL22A1
NC_057835.1	8890001	8910000	0.537311	COL22A1
NC_057834.1	80350001	80370000	0.482127	COL24A1
NC_057834.1	80310001	80330000	0.516167	COL24A1
NC_057834.1	80260001	80280000	0.518295	COL24A1
NC_057834.1	80360001	80380000	0.521427	COL24A1
NC_057834.1	80320001	80340000	0.543509	COL24A1
NC_057830.1	9080001	9100000	0.48895	COL27A1
NC_057832.1	25460001	25480000	0.514278	COL28A1
NC_057832.1	25340001	25360000	0.527962	COL28A1
NC_057832.1	25350001	25370000	0.562516	COL28A1
NC_057832.1	25450001	25470000	0.605785	COL28A1
NC_057822.1	20140001	20160000	0.480589	COL4A4
NC_057822.1	20060001	20080000	0.506217	COL4A4
NC_057822.1	20120001	20140000	0.537042	COL4A4
NC_057822.1	20150001	20170000	0.549097	COL4A4
NC_057822.1	20130001	20150000	0.552249	COL4A4
NC_057847.1	11570001	11590000	0.491844	COL5A2
NC_057833.1	66650001	66670000	0.540292	COL6A6
NC_057833.1	66670001	66690000	0.608931	COL6A6
NC_057833.1	66660001	66680000	0.639996	COL6A6
NC_057834.1	129710001	129730000	0.500754	COL8A2
NC_057830.1	1980001	2000000	0.492344	COLEC11
NC_057841.1	38600001	38620000	0.482201	COLEC12
NC_057833.1	65920001	65940000	0.509441	COLQ
NC_057831.1	64420001	64440000	0.493295	COMMD8
NC_057831.1	64410001	64430000	0.501003	COMMD8
NC_057829.1	30600001	30620000	0.511914	COMTD1
NC_057823.1	8190001	8210000	0.491014	COPE
NC_057823.1	8210001	8230000	0.526319	COPE
NC_057823.1	8200001	8220000	0.529143	COPE
NC_057823.1	8220001	8240000	0.54217	COPE
NC_057832.1	100600001	100620000	0.490363	COPG2
NC_057832.1	100650001	100670000	0.521372	COPG2
NC_057826.1	40430001	40450000	0.48237	COPS2
NC_057826.1	40400001	40420000	0.483359	COPS2
NC_057826.1	40390001	40410000	0.524443	COPS2
NC_057819.1	107150001	107170000	0.495475	COPS3
NC_057836.1	16130001	16150000	0.492239	COPS7A
NC_057836.1	16150001	16170000	0.495788	COPS7A
NC_057836.1	16120001	16140000	0.516749	COPS7A
NC_057836.1	16110001	16130000	0.52146	COPS7A
NC_057836.1	16140001	16160000	0.583977	COPS7A
NC_057822.1	16030001	16050000	0.494107	COPS7B
NC_057822.1	15940001	15960000	0.533558	COPS7B
NC_057822.1	15960001	15980000	0.537662	COPS7B
NC_057822.1	15950001	15970000	0.592834	COPS7B
NC_057822.1	16000001	16020000	0.607928	COPS7B
NC_057822.1	16020001	16040000	0.609932	COPS7B
NC_057822.1	15980001	16000000	0.662672	COPS7B
NC_057822.1	16010001	16030000	0.68056	COPS7B
NC_057822.1	15990001	16010000	0.697327	COPS7B
NC_057819.1	110580001	110600000	0.533381	COPZ2
NC_057819.1	110590001	110610000	0.556179	COPZ2
NC_057822.1	47870001	47890000	0.525427	COQ10B
NC_057822.1	47860001	47880000	0.556484	COQ10B
NC_057825.1	7980001	8000000	0.59815	COQ4
NC_057826.1	17330001	17350000	0.479699	COQ6
NC_057828.1	31810001	31830000	0.488386	COQ8A
NC_057831.1	64730001	64750000	0.495342	CORIN
NC_057831.1	64550001	64570000	0.510086	CORIN
NC_057831.1	64760001	64780000	0.514524	CORIN
NC_057831.1	64830001	64850000	0.516024	CORIN
NC_057831.1	64710001	64730000	0.519757	CORIN
NC_057831.1	64540001	64560000	0.53136	CORIN
NC_057831.1	64770001	64790000	0.532405	CORIN
NC_057831.1	64720001	64740000	0.535739	CORIN
NC_057831.1	64810001	64830000	0.539446	CORIN
NC_057831.1	64820001	64840000	0.578481	CORIN
NC_057819.1	8580001	8600000	0.496726	CORO1C
NC_057819.1	8570001	8590000	0.513911	CORO1C
NC_057819.1	8590001	8610000	0.519371	CORO1C
NC_057819.1	8610001	8630000	0.535662	CORO1C
NC_057819.1	8600001	8620000	0.56878	CORO1C
NC_057819.1	93580001	93600000	0.490085	CORO6
NC_057819.1	93590001	93610000	0.494437	CORO6
[truncated: 12,530 more rows]

## Sheet: Table S6
Table S6. A summary of genes from pi in the Tahe red deer and other populations.
Chrom	Starting position	Ending position	pi	Gene
NC_057836.1	6520001	6540000	2.01657	A4GALT
NC_057836.1	6530001	6550000	2.44279	A4GALT
NC_057819.1	86290001	86310000	2.03059	AATF
NC_057818.1	18100001	18120000	1.78137	ABCC11
NC_057818.1	18110001	18130000	2.13554	ABCC11
NC_057833.1	36210001	36230000	1.4858	ABCC5
NC_057836.1	31160001	31180000	1.59194	ABCC9
NC_057817.1	40460001	40480000	2.28552	ABCD2
NC_057826.1	17040001	17060000	2.57449	ABCD4
NC_057826.1	17030001	17050000	2.69311	ABCD4
NC_057826.1	17050001	17070000	2.93773	ABCD4
NC_057826.1	17060001	17080000	3.14918	ABCD4
NC_057833.1	36360001	36380000	1.48515	ABCF3
NC_057838.1	59960001	59980000	1.54946	ABHD14A
NC_057838.1	59960001	59980000	1.54946	ABHD14B
NC_057841.1	37800001	37820000	2.00782	ABHD3
NC_057825.1	5940001	5960000	1.81208	ABL1
NC_057825.1	5910001	5930000	2.40068	ABL1
NC_057825.1	5900001	5920000	2.41779	ABL1
NC_057825.1	5890001	5910000	2.51583	ABL1
NC_057825.1	5880001	5900000	2.57786	ABL1
NC_057825.1	5870001	5890000	2.79972	ABL1
NC_057825.1	5920001	5940000	2.95994	ABL1
NC_057825.1	5860001	5880000	3.04731	ABL1
NC_057825.1	5930001	5950000	3.36918	ABL1
NC_057823.1	61690001	61710000	1.50367	ABLIM3
NC_057823.1	61630001	61650000	1.68108	ABLIM3
NC_057823.1	61710001	61730000	1.7259	ABLIM3
NC_057819.1	94530001	94550000	1.7194	ABR
NC_057819.1	94490001	94510000	2.41339	ABR
NC_057819.1	94500001	94520000	3.10131	ABR
NC_057821.1	31730001	31750000	1.82626	ABT1
NC_057821.1	31740001	31760000	1.94805	ABT1
NC_057821.1	31720001	31740000	2.07215	ABT1
NC_057838.1	24090001	24110000	1.51985	ACAA1
NC_057838.1	24080001	24100000	1.56149	ACAA1
NC_057841.1	51990001	52010000	1.57875	ACAA2
NC_057819.1	86290001	86310000	2.03059	ACACA
NC_057838.1	69710001	69730000	1.46117	ACAD9
NC_057838.1	69700001	69720000	1.59472	ACAD9
NC_057838.1	69690001	69710000	1.8226	ACAD9
NC_057822.1	36380001	36400000	1.60242	ACADL
NC_057822.1	36370001	36390000	1.60932	ACADL
NC_057822.1	36360001	36380000	1.63827	ACADL
NC_057822.1	36270001	36290000	1.89691	ACADL
NC_057822.1	36260001	36280000	1.93069	ACADL
NC_057822.1	36290001	36310000	1.96965	ACADL
NC_057822.1	36280001	36300000	2.01327	ACADL
NC_057822.1	36350001	36370000	2.04346	ACADL
NC_057822.1	36340001	36360000	2.1099	ACADL
NC_057819.1	99620001	99640000	1.73962	ACAP1
NC_057828.1	53120001	53140000	1.48326	ACAP3
NC_057823.1	20680001	20700000	1.50342	ACER1
NC_057823.1	20700001	20720000	1.70811	ACER1
NC_057823.1	20690001	20710000	1.92232	ACER1
NC_057823.1	20710001	20730000	1.95331	ACER1
NC_057823.1	20720001	20740000	2.23398	ACER1
NC_057819.1	114340001	114360000	1.48953	ACLY
NC_057819.1	114330001	114350000	1.5393	ACLY
NC_057823.1	81530001	81550000	1.58324	ACOT12
NC_057823.1	81570001	81590000	1.89435	ACOT12
NC_057823.1	81540001	81560000	1.96353	ACOT12
NC_057823.1	81560001	81580000	2.00591	ACOT12
NC_057823.1	81550001	81570000	2.23271	ACOT12
NC_057826.1	17580001	17600000	1.62051	ACOT6
NC_057828.1	49020001	49040000	1.57923	ACOT7
NC_057828.1	49010001	49030000	2.17552	ACOT7
NC_057825.1	100880001	100900000	2.01207	ACOXL
NC_057827.1	33920001	33940000	1.50821	ACSBG1
NC_057827.1	33900001	33920000	1.79939	ACSBG1
NC_057827.1	33970001	33990000	1.80204	ACSBG1
NC_057827.1	33910001	33930000	1.93932	ACSBG1
NC_057827.1	33960001	33980000	2.36699	ACSBG1
NC_057823.1	20780001	20800000	1.73546	ACSBG2
NC_057819.1	108490001	108510000	1.68628	ACSF2
NC_057819.1	108500001	108520000	1.91463	ACSF2
NC_057819.1	108470001	108490000	2.11822	ACSF2
NC_057819.1	108480001	108500000	2.15847	ACSF2
NC_057818.1	15820001	15840000	1.51038	ACSF3
NC_057829.1	75320001	75340000	1.62937	ACSL5
NC_057829.1	75300001	75320000	1.9894	ACSL5
NC_057829.1	75310001	75330000	2.04146	ACSL5
NC_057823.1	24960001	24980000	1.59909	ACSL6
NC_057830.1	13730001	13750000	1.79682	ACTL7A
NC_057830.1	13710001	13730000	1.79982	ACTL7A
NC_057830.1	13720001	13740000	1.91298	ACTL7A
NC_057830.1	13730001	13750000	1.79682	ACTL7B
NC_057830.1	13720001	13740000	1.91298	ACTL7B
NC_057847.1	50340001	50360000	1.46298	ACVR2A
NC_057847.1	50290001	50310000	1.55683	ACVR2A
NC_057847.1	50320001	50340000	1.56979	ACVR2A
NC_057838.1	59960001	59980000	1.54946	ACY1
NC_057838.1	59950001	59970000	1.96461	ACY1
NC_057836.1	11070001	11090000	1.59075	ADA2
NC_057836.1	11030001	11050000	1.90448	ADA2
NC_057836.1	11080001	11100000	2.2148	ADA2
NC_057829.1	87630001	87650000	1.45917	ADAM12
NC_057825.1	18780001	18800000	1.47026	ADAM17
NC_057825.1	18810001	18830000	1.52707	ADAM17
NC_057822.1	39550001	39570000	1.77068	ADAM23
NC_057839.1	42170001	42190000	1.49712	ADAMTS12
NC_057823.1	5890001	5910000	1.93687	ADAMTS2
NC_057823.1	5880001	5900000	3.3604	ADAMTS2
NC_057834.1	31770001	31790000	1.48691	ADAMTS4
NC_057834.1	31760001	31780000	1.53102	ADAMTS4
NC_057834.1	31750001	31770000	1.70729	ADAMTS4
NC_057843.1	25550001	25570000	1.48497	ADAMTSL1
NC_057843.1	25680001	25700000	1.49511	ADAMTSL1
NC_057843.1	24980001	25000000	1.52736	ADAMTSL1
NC_057843.1	24970001	24990000	1.5342	ADAMTSL1
NC_057843.1	25000001	25020000	1.71578	ADAMTSL1
NC_057843.1	25710001	25730000	1.81877	ADAMTSL1
NC_057843.1	24990001	25010000	1.83951	ADAMTSL1
NC_057843.1	25370001	25390000	1.92266	ADAMTSL1
NC_057843.1	25540001	25560000	1.99624	ADAMTSL1
NC_057843.1	25360001	25380000	2.07855	ADAMTSL1
NC_057843.1	25690001	25710000	2.31061	ADAMTSL1
NC_057843.1	25700001	25720000	2.41265	ADAMTSL1
NC_057827.1	27690001	27710000	1.78655	ADAMTSL3
NC_057827.1	27700001	27720000	1.83859	ADAMTSL3
NC_057827.1	27810001	27830000	2.04986	ADAMTSL3
NC_057827.1	27830001	27850000	2.26872	ADAMTSL3
NC_057827.1	27820001	27840000	2.68104	ADAMTSL3
NC_057823.1	45510001	45530000	1.67537	ADAMTSL5
NC_057823.1	45500001	45520000	1.80398	ADAMTSL5
NC_057837.1	45770001	45790000	1.54391	ADARB2
NC_057837.1	45360001	45380000	1.5807	ADARB2
NC_057837.1	45940001	45960000	1.6004	ADARB2
NC_057837.1	45720001	45740000	1.60877	ADARB2
NC_057837.1	45870001	45890000	1.61335	ADARB2
NC_057837.1	45730001	45750000	1.69072	ADARB2
NC_057837.1	45950001	45970000	1.70951	ADARB2
NC_057837.1	45830001	45850000	1.7332	ADARB2
NC_057837.1	45880001	45900000	1.75873	ADARB2
NC_057837.1	45930001	45950000	1.83487	ADARB2
NC_057837.1	45990001	46010000	1.85659	ADARB2
NC_057837.1	45550001	45570000	1.95092	ADARB2
NC_057837.1	45920001	45940000	2.16146	ADARB2
NC_057837.1	45960001	45980000	2.31654	ADARB2
NC_057837.1	45890001	45910000	2.38684	ADARB2
NC_057837.1	45970001	45990000	2.59839	ADARB2
NC_057837.1	45560001	45580000	2.70354	ADARB2
NC_057837.1	45980001	46000000	2.87401	ADARB2
NC_057837.1	45910001	45930000	2.91191	ADARB2
NC_057837.1	45570001	45590000	3.11973	ADARB2
NC_057837.1	45900001	45920000	3.30885	ADARB2
NC_057835.1	5110001	5130000	1.66991	ADCK5
NC_057839.1	65510001	65530000	1.51084	ADCY2
NC_057839.1	65980001	66000000	1.53902	ADCY2
NC_057839.1	66060001	66080000	1.62765	ADCY2
NC_057839.1	66000001	66020000	1.65142	ADCY2
NC_057839.1	65990001	66010000	1.71973	ADCY2
NC_057825.1	31590001	31610000	1.85301	ADCY3
NC_057841.1	38940001	38960000	1.57917	ADCYAP1
NC_057829.1	73150001	73170000	1.5431	ADD3
NC_057829.1	73170001	73190000	1.78315	ADD3
NC_057829.1	73160001	73180000	1.81355	ADD3
NC_057840.1	30360001	30380000	1.58825	ADGB
NC_057840.1	30290001	30310000	1.70575	ADGB
NC_057825.1	11300001	11320000	1.51451	ADGRD2
NC_057825.1	11280001	11300000	1.72762	ADGRD2
NC_057825.1	11290001	11310000	1.97004	ADGRD2
NC_057840.1	26290001	26310000	1.59294	ADGRG6
NC_057830.1	1940001	1960000	1.48029	ADI1
NC_057819.1	105780001	105800000	1.51765	ADORA2B
NC_057819.1	105790001	105810000	1.71235	ADORA2B
NC_057837.1	54670001	54690000	1.62695	ADRM1
NC_057837.1	54680001	54700000	2.46818	ADRM1
NC_057837.1	54690001	54710000	2.48716	ADRM1
NC_057836.1	8360001	8380000	1.72171	ADSL
NC_057836.1	29020001	29040000	1.49658	AEBP2
NC_057836.1	29040001	29060000	1.83736	AEBP2
NC_057836.1	29030001	29050000	2.21799	AEBP2
NC_057820.1	3570001	3590000	1.55373	AFAP1
NC_057820.1	3600001	3620000	1.61764	AFAP1
NC_057820.1	3580001	3600000	1.70299	AFAP1
NC_057820.1	3590001	3610000	1.7253	AFAP1
NC_057823.1	61780001	61800000	1.53416	AFAP1L1
NC_057834.1	134780001	134800000	1.53396	AGAP1
NC_057834.1	135370001	135390000	1.61799	AGAP1
NC_057834.1	134720001	134740000	1.71375	AGAP1
NC_057834.1	134700001	134720000	2.11021	AGAP1
NC_057834.1	134690001	134710000	2.11677	AGAP1
NC_057834.1	134710001	134730000	2.26246	AGAP1
NC_057834.1	134670001	134690000	2.37571	AGAP1
NC_057834.1	134680001	134700000	2.42033	AGAP1
NC_057832.1	110540001	110560000	1.46126	AGK
NC_057832.1	110550001	110570000	1.52137	AGK
NC_057834.1	129950001	129970000	1.94229	AGO4
NC_057834.1	129960001	129980000	2.08066	AGO4
NC_057834.1	129980001	130000000	2.09718	AGO4
NC_057834.1	129970001	129990000	2.2737	AGO4
NC_057847.1	22920001	22940000	1.57551	AGPS
NC_057847.1	22930001	22950000	1.91162	AGPS
NC_057832.1	99340001	99360000	1.47017	AHCYL2
NC_057832.1	99440001	99460000	1.58603	AHCYL2
NC_057839.1	71560001	71580000	1.50709	AHRR
NC_057839.1	71550001	71570000	1.51832	AHRR
NC_057839.1	71590001	71610000	1.60233	AHRR
NC_057839.1	71610001	71630000	1.61162	AHRR
NC_057839.1	71600001	71620000	1.87435	AHRR
NC_057833.1	38630001	38650000	1.76292	AHSG
NC_057825.1	5690001	5710000	1.86172	AIF1L
NC_057825.1	5710001	5730000	1.92357	AIF1L
NC_057825.1	5700001	5720000	1.96992	AIF1L
NC_057834.1	34210001	34230000	1.51487	AIM2
NC_057834.1	34150001	34170000	1.5426	AIM2
NC_057834.1	34190001	34210000	1.63764	AIM2
NC_057834.1	34180001	34200000	1.65467	AIM2
NC_057834.1	34200001	34220000	1.68485	AIM2
NC_057834.1	34160001	34180000	2.0138	AIM2
NC_057834.1	34170001	34190000	2.22623	AIM2
NC_057833.1	73510001	73530000	1.5805	AIRE
NC_057825.1	1200001	1220000	1.61244	AJM1
NC_057825.1	1180001	1200000	1.67709	AJM1
NC_057825.1	1170001	1190000	1.83955	AJM1
NC_057825.1	1190001	1210000	1.90274	AJM1
NC_057825.1	4280001	4300000	1.91074	AK8
NC_057825.1	4270001	4290000	1.94422	AK8
NC_057825.1	4290001	4310000	1.99696	AK8
NC_057825.1	4260001	4280000	2.27332	AK8
NC_057834.1	120820001	120840000	1.49707	AKR1A1
NC_057838.1	59740001	59760000	1.87734	ALAS1
NC_057845.1	48370001	48390000	1.47113	ALCAM
NC_057845.1	47810001	47830000	1.48221	ALCAM
NC_057845.1	47880001	47900000	1.59773	ALCAM
NC_057845.1	47780001	47800000	1.64873	ALCAM
NC_057845.1	48490001	48510000	1.6536	ALCAM
NC_057845.1	47770001	47790000	1.86122	ALCAM
NC_057845.1	48380001	48400000	2.04904	ALCAM
NC_057845.1	48300001	48320000	2.39226	ALCAM
NC_057845.1	48430001	48450000	2.39362	ALCAM
NC_057845.1	48390001	48410000	2.49486	ALCAM
NC_057845.1	48440001	48460000	2.69319	ALCAM
NC_057838.1	71330001	71350000	1.60421	ALDH1L1
NC_057838.1	71350001	71370000	1.6543	ALDH1L1
NC_057838.1	71340001	71360000	1.84496	ALDH1L1
NC_057819.1	106180001	106200000	1.70497	ALDH3A2
NC_057826.1	17220001	17240000	1.49243	ALDH6A1
NC_057824.1	40080001	40100000	1.51195	ALDOA
NC_057830.1	20400001	20420000	2.22219	ALDOB
NC_057830.1	20410001	20430000	2.2944	ALDOB
NC_057830.1	20360001	20380000	2.34327	ALDOB
NC_057830.1	20390001	20410000	2.58108	ALDOB
NC_057830.1	20380001	20400000	3.28888	ALDOB
NC_057844.1	25170001	25190000	1.78831	ALG5
NC_057825.1	35790001	35810000	1.46353	ALK
NC_057825.1	35820001	35840000	1.46596	ALK
NC_057825.1	35800001	35820000	1.80822	ALK
NC_057825.1	35810001	35830000	1.84966	ALK
NC_057819.1	100220001	100240000	1.72067	ALOX12B
NC_057819.1	100210001	100230000	1.46141	ALOX15B
NC_057819.1	100220001	100240000	1.72067	ALOX15B
NC_057841.1	59920001	59940000	1.65817	ALPK2
NC_057827.1	25950001	25970000	1.46704	ALPK3
NC_057827.1	25930001	25950000	1.61337	ALPK3
NC_057827.1	25940001	25960000	1.64078	ALPK3
NC_057827.1	25920001	25940000	1.77183	ALPK3
NC_057827.1	25910001	25930000	1.84185	ALPK3
NC_057827.1	25900001	25920000	2.09038	ALPK3
NC_057839.1	41750001	41770000	1.66069	AMACR
NC_057839.1	41730001	41750000	1.74441	AMACR
NC_057839.1	41740001	41760000	2.03652	AMACR
NC_057818.1	25430001	25450000	1.54066	AMFR
NC_057818.1	25420001	25440000	1.71746	AMFR
NC_057823.1	23860001	23880000	1.71757	AMH
NC_057817.1	26500001	26520000	1.88707	AMHR2
NC_057817.1	26490001	26510000	1.93467	AMHR2
NC_057838.1	61460001	61480000	1.48929	AMIGO3
NC_057836.1	40610001	40630000	1.50541	AMN1
NC_057836.1	40590001	40610000	1.53325	AMN1
NC_057836.1	40660001	40680000	1.65545	AMN1
NC_057836.1	40650001	40670000	1.72715	AMN1
NC_057836.1	40630001	40650000	1.86418	AMN1
NC_057836.1	40670001	40690000	1.87116	AMN1
NC_057836.1	40680001	40700000	1.91595	AMN1
NC_057836.1	40640001	40660000	1.96542	AMN1
NC_057836.1	40600001	40620000	2.2783	AMN1
NC_057833.1	82530001	82550000	1.96457	AMOTL2
NC_057833.1	82520001	82540000	2.11756	AMOTL2
NC_057832.1	89410001	89430000	1.5104	AMPH
NC_057820.1	29950001	29970000	1.61506	AMTN
NC_057820.1	29960001	29980000	1.90222	AMTN
NC_057824.1	54120001	54140000	1.52278	AMZ1
NC_057824.1	54100001	54120000	1.57907	AMZ1
NC_057819.1	133240001	133260000	1.53925	AMZ2
NC_057825.1	101930001	101950000	1.52741	ANAPC1
NC_057825.1	101950001	101970000	1.54497	ANAPC1
NC_057825.1	101920001	101940000	1.54707	ANAPC1
NC_057825.1	101900001	101920000	1.88999	ANAPC1
NC_057825.1	101940001	101960000	2.26089	ANAPC1
NC_057825.1	101910001	101930000	2.31416	ANAPC1
NC_057823.1	19570001	19590000	1.62546	ANGPTL4
NC_057823.1	19580001	19600000	1.72291	ANGPTL4
NC_057823.1	19560001	19580000	1.80069	ANGPTL4
NC_057819.1	28020001	28040000	1.73092	ANHX
NC_057819.1	28030001	28050000	2.36919	ANHX
NC_057846.1	43560001	43580000	1.82544	ANK1
NC_057819.1	79850001	79870000	1.45791	ANKFN1
NC_057819.1	80000001	80020000	1.47399	ANKFN1
NC_057819.1	80020001	80040000	1.48131	ANKFN1
NC_057819.1	79900001	79920000	1.50551	ANKFN1
NC_057819.1	80120001	80140000	1.51129	ANKFN1
NC_057819.1	80150001	80170000	1.51938	ANKFN1
NC_057819.1	80040001	80060000	1.53426	ANKFN1
NC_057819.1	80180001	80200000	1.5822	ANKFN1
NC_057819.1	80170001	80190000	1.62384	ANKFN1
NC_057819.1	79920001	79940000	1.67069	ANKFN1
NC_057819.1	80160001	80180000	1.67357	ANKFN1
NC_057819.1	80190001	80210000	1.70036	ANKFN1
NC_057819.1	80200001	80220000	1.71194	ANKFN1
NC_057819.1	80210001	80230000	1.76245	ANKFN1
NC_057819.1	80230001	80250000	1.78255	ANKFN1
NC_057819.1	80010001	80030000	1.79223	ANKFN1
NC_057819.1	80220001	80240000	1.81064	ANKFN1
NC_057819.1	80050001	80070000	1.86543	ANKFN1
NC_057819.1	79910001	79930000	1.98609	ANKFN1
NC_057819.1	80070001	80090000	2.16313	ANKFN1
NC_057839.1	58700001	58720000	1.49327	ANKH
NC_057839.1	58660001	58680000	1.51574	ANKH
NC_057839.1	58670001	58690000	1.68728	ANKH
NC_057839.1	58680001	58700000	1.7046	ANKH
NC_057839.1	58690001	58710000	1.75421	ANKH
NC_057832.1	20030001	20050000	1.64411	ANKIB1
NC_057832.1	19940001	19960000	1.90071	ANKIB1
NC_057832.1	19930001	19950000	1.98437	ANKIB1
NC_057829.1	54040001	54060000	1.4747	ANKRD22
NC_057829.1	54050001	54070000	1.58032	ANKRD22
NC_057823.1	22330001	22350000	2.11179	ANKRD24
NC_057817.1	27840001	27860000	1.95671	ANKRD33
NC_057839.1	62900001	62920000	1.59626	ANKRD33B
NC_057834.1	43970001	43990000	1.54679	ANKRD34A
NC_057834.1	44030001	44050000	1.57771	ANKRD35
NC_057834.1	44040001	44060000	1.7588	ANKRD35
NC_057834.1	44050001	44070000	2.05921	ANKRD35
NC_057819.1	108210001	108230000	1.6447	ANKRD40CL
NC_057819.1	108180001	108200000	2.18089	ANKRD40CL
NC_057822.1	48020001	48040000	1.55402	ANKRD44
NC_057822.1	47980001	48000000	1.73555	ANKRD44
NC_057817.1	54760001	54780000	1.66161	ANKRD52
NC_057842.1	60930001	60950000	2.13867	ANKRD6
NC_057836.1	55830001	55850000	1.6254	ANKS1B
NC_057836.1	55860001	55880000	1.66087	ANKS1B
NC_057838.1	27810001	27830000	1.48757	ANO10
NC_057836.1	15400001	15420000	1.6062	ANO2
NC_057836.1	15240001	15260000	1.71503	ANO2
NC_057836.1	15390001	15410000	2.14229	ANO2
NC_057836.1	15140001	15160000	2.85941	ANO2
NC_057815.1	70900001	70920000	1.49478	ANO3
NC_057815.1	70910001	70930000	1.575	ANO3
NC_057815.1	70880001	70900000	1.75944	ANO3
NC_057815.1	70720001	70740000	1.97868	ANO3
NC_057836.1	54140001	54160000	1.47494	ANO4
NC_057836.1	54360001	54380000	1.53692	ANO4
NC_057836.1	54350001	54370000	1.57835	ANO4
NC_057817.1	34430001	34450000	1.47147	ANO6
NC_057817.1	34540001	34560000	1.50414	ANO6
NC_057817.1	34050001	34070000	1.83365	ANO6
NC_057817.1	34560001	34580000	1.96288	ANO6
NC_057817.1	34330001	34350000	1.99388	ANO6
NC_057817.1	34340001	34360000	2.04326	ANO6
NC_057817.1	34550001	34570000	2.16515	ANO6
NC_057817.1	34230001	34250000	2.27498	ANO6
NC_057823.1	9690001	9710000	1.53648	ANO8
NC_057820.1	22040001	22060000	1.48614	ANTXR2
NC_057820.1	22050001	22070000	1.52039	ANTXR2
NC_057820.1	21810001	21830000	1.65408	ANTXR2
NC_057820.1	21980001	22000000	1.68001	ANTXR2
NC_057820.1	21820001	21840000	1.70262	ANTXR2
NC_057820.1	21970001	21990000	2.34121	ANTXR2
NC_057835.1	20210001	20230000	1.60062	ANXA13
NC_057829.1	29030001	29050000	1.71174	ANXA7
NC_057829.1	29060001	29080000	1.86331	ANXA7
NC_057819.1	115090001	115110000	1.81466	AOC2
NC_057819.1	115090001	115110000	1.81466	AOC3
NC_057823.1	17680001	17700000	2.24705	AP1M2
NC_057823.1	23870001	23890000	1.59603	AP3D1
NC_057823.1	23860001	23880000	1.71757	AP3D1
NC_057829.1	29610001	29630000	1.55697	AP3M1
NC_057829.1	29620001	29640000	1.6004	AP3M1
NC_057827.1	24750001	24770000	1.80969	AP3S2
NC_057827.1	44570001	44590000	1.86984	AP4S1
NC_057843.1	44060001	44080000	1.59478	APBA1
NC_057826.1	98170001	98190000	1.69483	APC
NC_057826.1	98150001	98170000	1.70694	APC
NC_057826.1	98160001	98180000	1.76533	APC
NC_057826.1	98070001	98090000	1.8099	APC
NC_057826.1	98180001	98200000	2.85457	APC
NC_057823.1	45450001	45470000	1.53156	APC2
NC_057823.1	45490001	45510000	1.54452	APC2
NC_057823.1	45440001	45460000	1.59459	APC2
NC_057831.1	820001	840000	1.68215	APELA
NC_057831.1	800001	820000	1.73106	APELA
NC_057831.1	810001	830000	2.25859	APELA
NC_057825.1	38860001	38880000	1.51779	APLF
NC_057825.1	38870001	38890000	1.52066	APLF
NC_057825.1	38730001	38750000	1.55006	APLF
NC_057825.1	38740001	38760000	1.63962	APLF
NC_057834.1	31750001	31770000	1.70729	APOA2
NC_057834.1	31740001	31760000	1.98764	APOA2
NC_057834.1	31730001	31750000	2.04732	APOA2
NC_057836.1	9460001	9480000	1.61186	APOBEC3A
NC_057836.1	9450001	9470000	1.6867	APOBEC3A
NC_057838.1	55010001	55030000	1.76262	APPL1
NC_057838.1	55000001	55020000	1.99051	APPL1
NC_057818.1	15570001	15590000	1.55738	APRT
NC_057818.1	15590001	15610000	1.5932	APRT
NC_057818.1	15580001	15600000	1.60139	APRT
NC_057830.1	36040001	36060000	1.59092	APTX
NC_057830.1	35970001	35990000	1.64861	APTX
NC_057830.1	36020001	36040000	2.00388	APTX
NC_057830.1	36030001	36050000	2.17762	APTX
NC_057830.1	36010001	36030000	2.4022	APTX
NC_057830.1	35980001	36000000	2.43307	APTX
NC_057830.1	35990001	36010000	2.50687	APTX
NC_057830.1	36000001	36020000	2.65573	APTX
NC_057826.1	70090001	70110000	1.59234	AQR
NC_057826.1	70100001	70120000	2.18209	AQR
NC_057831.1	54590001	54610000	1.67437	ARAP2
NC_057831.1	54610001	54630000	1.91684	ARAP2
NC_057819.1	64760001	64780000	1.52459	ARFIP1
NC_057819.1	64780001	64800000	1.60844	ARFIP1
NC_057819.1	64730001	64750000	1.62299	ARFIP1
NC_057819.1	64670001	64690000	1.77566	ARFIP1
NC_057819.1	64740001	64760000	1.8491	ARFIP1
NC_057819.1	64660001	64680000	1.85577	ARFIP1
NC_057819.1	64720001	64740000	1.85991	ARFIP1
NC_057819.1	64680001	64700000	2.06309	ARFIP1
NC_057819.1	64710001	64730000	2.09871	ARFIP1
NC_057819.1	64750001	64770000	2.10737	ARFIP1
NC_057819.1	64700001	64720000	2.12208	ARFIP1
NC_057819.1	64690001	64710000	2.31377	ARFIP1
NC_057840.1	17020001	17040000	1.49302	ARG1
NC_057847.1	54970001	54990000	1.46241	ARHGAP15
NC_057847.1	54940001	54960000	1.46891	ARHGAP15
NC_057847.1	55360001	55380000	1.48769	ARHGAP15
NC_057847.1	54960001	54980000	1.49322	ARHGAP15
NC_057847.1	54880001	54900000	1.51001	ARHGAP15
NC_057847.1	55060001	55080000	1.57078	ARHGAP15
NC_057847.1	55180001	55200000	1.59654	ARHGAP15
NC_057847.1	55040001	55060000	1.59875	ARHGAP15
NC_057847.1	54740001	54760000	1.60541	ARHGAP15
NC_057847.1	55170001	55190000	1.61234	ARHGAP15
NC_057847.1	54910001	54930000	1.6348	ARHGAP15
NC_057847.1	54840001	54860000	1.65898	ARHGAP15
NC_057847.1	55050001	55070000	1.66232	ARHGAP15
NC_057847.1	54870001	54890000	1.68054	ARHGAP15
NC_057847.1	54930001	54950000	1.7328	ARHGAP15
NC_057847.1	54920001	54940000	1.77249	ARHGAP15
NC_057847.1	55140001	55160000	1.83659	ARHGAP15
NC_057847.1	54730001	54750000	1.93918	ARHGAP15
NC_057847.1	54830001	54850000	2.01257	ARHGAP15
NC_057825.1	38560001	38580000	1.58419	ARHGAP25
NC_057834.1	31880001	31900000	1.50076	ARHGAP30
NC_057816.1	18060001	18080000	1.47798	ARHGAP32
NC_057816.1	18050001	18070000	1.48548	ARHGAP32
NC_057822.1	380001	400000	1.46072	ARHGEF19
NC_057822.1	360001	380000	1.50228	ARHGEF19
NC_057822.1	370001	390000	1.52196	ARHGEF19
NC_057822.1	410001	430000	1.59511	ARHGEF19
NC_057822.1	420001	440000	1.60755	ARHGEF19
NC_057838.1	55120001	55140000	1.64209	ARHGEF3
NC_057843.1	57150001	57170000	1.46288	ARHGEF39
NC_057847.1	3690001	3710000	1.46581	ARHGEF4
NC_057847.1	3490001	3510000	1.47394	ARHGEF4
NC_057847.1	3720001	3740000	1.48893	ARHGEF4
NC_057847.1	3520001	3540000	1.49444	ARHGEF4
NC_057847.1	3710001	3730000	1.74641	ARHGEF4
NC_057847.1	3500001	3520000	1.75562	ARHGEF4
NC_057847.1	3510001	3530000	1.79542	ARHGEF4
NC_057847.1	3700001	3720000	1.84422	ARHGEF4
NC_057832.1	113120001	113140000	1.65332	ARHGEF5
NC_057832.1	113090001	113110000	1.86058	ARHGEF5
NC_057832.1	113110001	113130000	2.00836	ARHGEF5
NC_057822.1	9500001	9520000	1.48481	ARID1A
NC_057822.1	9480001	9500000	1.56825	ARID1A
NC_057840.1	40100001	40120000	1.65023	ARID1B
NC_057840.1	40080001	40100000	1.76484	ARID1B
NC_057840.1	40090001	40110000	1.78882	ARID1B
NC_057827.1	37180001	37200000	2.02331	ARID3B
NC_057830.1	34810001	34830000	1.59228	ARID3C
NC_057830.1	34800001	34820000	1.88451	ARID3C
NC_057830.1	34820001	34840000	1.93276	ARID3C
NC_057829.1	6380001	6400000	1.58657	ARID4B
NC_057829.1	6470001	6490000	1.61612	ARID4B
NC_057829.1	6390001	6410000	1.79898	ARID4B
NC_057838.1	61970001	61990000	1.56832	ARIH2
NC_057826.1	94680001	94700000	1.4637	ARL14EPL
NC_057826.1	94710001	94730000	1.5832	ARL14EPL
NC_057826.1	94700001	94720000	1.66341	ARL14EPL
NC_057826.1	94690001	94710000	2.10785	ARL14EPL
NC_057819.1	111810001	111830000	1.47066	ARL5C
NC_057832.1	52930001	52950000	1.69861	ARMC10
NC_057832.1	52950001	52970000	1.71904	ARMC10
NC_057832.1	52940001	52960000	2.2633	ARMC10
NC_057833.1	86490001	86510000	1.51105	ARMC8
NC_057822.1	16380001	16400000	1.45875	ARMC9
NC_057834.1	42730001	42750000	1.69104	ARNT
NC_057834.1	42720001	42740000	2.27735	ARNT
NC_057819.1	133240001	133260000	1.53925	ARSG
NC_057819.1	133160001	133180000	1.57818	ARSG
NC_057819.1	133150001	133170000	1.6321	ARSG
NC_057819.1	133220001	133240000	1.69847	ARSG
NC_057819.1	133140001	133160000	1.99284	ARSG
NC_057819.1	133180001	133200000	2.05924	ARSG
NC_057819.1	133170001	133190000	2.07486	ARSG
NC_057819.1	133230001	133250000	2.1362	ARSG
NC_057819.1	280001	300000	1.49928	ARVCF
NC_057834.1	135610001	135630000	1.80093	ASB18
NC_057834.1	135590001	135610000	1.80696	ASB18
NC_057834.1	135600001	135620000	2.36999	ASB18
NC_057846.1	16060001	16080000	1.51155	ASB5
NC_057846.1	16070001	16090000	1.65383	ASB5
NC_057827.1	10180001	10200000	1.5394	ASB7
NC_057827.1	10150001	10170000	1.54174	ASB7
NC_057827.1	10170001	10190000	2.40622	ASB7
NC_057819.1	89270001	89290000	1.47406	ASIC2
NC_057819.1	89870001	89890000	1.49496	ASIC2
NC_057819.1	88900001	88920000	1.57612	ASIC2
NC_057819.1	89320001	89340000	1.59657	ASIC2
NC_057819.1	89240001	89260000	1.59677	ASIC2
NC_057819.1	89250001	89270000	1.67062	ASIC2
NC_057819.1	89300001	89320000	1.69548	ASIC2
NC_057819.1	89310001	89330000	1.70327	ASIC2
NC_057819.1	89040001	89060000	1.73798	ASIC2
NC_057819.1	89030001	89050000	1.75435	ASIC2
NC_057819.1	88910001	88930000	1.77662	ASIC2
NC_057819.1	89280001	89300000	1.83566	ASIC2
NC_057819.1	89060001	89080000	1.94624	ASIC2
NC_057819.1	89000001	89020000	1.97956	ASIC2
NC_057819.1	89290001	89310000	2.1012	ASIC2
NC_057819.1	89050001	89070000	2.42928	ASIC2
NC_057819.1	89020001	89040000	2.61867	ASIC2
NC_057819.1	89010001	89030000	3.17921	ASIC2
NC_057819.1	28710001	28730000	1.49602	ASIC5
NC_057819.1	28690001	28710000	1.62991	ASIC5
NC_057832.1	25230001	25250000	1.85441	ASNS
NC_057832.1	25200001	25220000	1.91944	ASNS
NC_057832.1	25220001	25240000	1.93647	ASNS
NC_057832.1	25040001	25060000	2.13614	ASNS
NC_057832.1	25240001	25260000	2.1918	ASNS
NC_057832.1	25210001	25230000	2.53615	ASNS
NC_057824.1	40210001	40230000	1.49987	ASPHD1
NC_057824.1	40200001	40220000	2.09045	ASPHD1
NC_057824.1	40220001	40240000	2.39008	ASPHD1
NC_057819.1	122670001	122690000	1.50732	ASPSCR1
NC_057819.1	122690001	122710000	1.75193	ASPSCR1
NC_057819.1	122680001	122700000	2.02742	ASPSCR1
NC_057825.1	6160001	6180000	2.20678	ASS1
NC_057825.1	6150001	6170000	2.59996	ASS1
NC_057841.1	27130001	27150000	1.5515	ASXL3
NC_057841.1	27370001	27390000	1.66067	ASXL3
NC_057841.1	27140001	27160000	1.70599	ASXL3
NC_057841.1	27150001	27170000	1.77519	ASXL3
NC_057841.1	27340001	27360000	1.80386	ASXL3
NC_057841.1	27350001	27370000	1.81003	ASXL3
NC_057841.1	27360001	27380000	1.82305	ASXL3
NC_057841.1	27330001	27350000	1.85801	ASXL3
NC_057832.1	59390001	59410000	1.62923	ASZ1
NC_057832.1	59400001	59420000	1.66677	ASZ1
NC_057832.1	59440001	59460000	1.77872	ASZ1
NC_057832.1	59360001	59380000	1.78082	ASZ1
NC_057832.1	59380001	59400000	1.95443	ASZ1
NC_057832.1	59410001	59430000	1.95493	ASZ1
NC_057832.1	59430001	59450000	2.18848	ASZ1
NC_057832.1	59370001	59390000	2.30691	ASZ1
NC_057829.1	52870001	52890000	1.67124	ATAD1
NC_057829.1	52830001	52850000	1.73493	ATAD1
NC_057829.1	52840001	52860000	1.83275	ATAD1
NC_057825.1	30930001	30950000	1.48434	ATAD2B
NC_057825.1	30910001	30930000	1.55197	ATAD2B
NC_057825.1	30920001	30940000	1.63436	ATAD2B
NC_057823.1	22600001	22620000	1.53866	ATCAY
NC_057823.1	22560001	22580000	1.56071	ATCAY
NC_057823.1	22590001	22610000	1.84634	ATCAY
NC_057823.1	22570001	22590000	2.63169	ATCAY
NC_057828.1	72000001	72020000	1.67632	ATF3
NC_057828.1	72010001	72030000	1.781	ATF3
NC_057824.1	23810001	23830000	1.70008	ATF7IP2
NC_057824.1	23730001	23750000	1.82363	ATF7IP2
NC_057823.1	82080001	82100000	2.02731	ATG10
NC_057823.1	82110001	82130000	2.11709	ATG10
NC_057823.1	82120001	82140000	2.1856	ATG10
NC_057823.1	82280001	82300000	2.19362	ATG10
NC_057823.1	82300001	82320000	2.32861	ATG10
NC_057823.1	82290001	82310000	2.34929	ATG10
NC_057823.1	82190001	82210000	2.35233	ATG10
NC_057823.1	82270001	82290000	2.35502	ATG10
NC_057823.1	82180001	82200000	2.38735	ATG10
NC_057823.1	82260001	82280000	2.60332	ATG10
NC_057823.1	82160001	82180000	2.63273	ATG10
NC_057823.1	82130001	82150000	2.65884	ATG10
NC_057823.1	82170001	82190000	2.66172	ATG10
NC_057823.1	82100001	82120000	2.68822	ATG10
NC_057823.1	82150001	82170000	2.6999	ATG10
NC_057823.1	82200001	82220000	2.72968	ATG10
NC_057823.1	82240001	82260000	2.7818	ATG10
NC_057823.1	82090001	82110000	2.83076	ATG10
NC_057823.1	82230001	82250000	2.84209	ATG10
NC_057823.1	82140001	82160000	2.8827	ATG10
NC_057823.1	82210001	82230000	3.30633	ATG10
NC_057823.1	82220001	82240000	3.46843	ATG10
NC_057816.1	7790001	7810000	1.71672	ATG2A
NC_057816.1	7800001	7820000	1.94706	ATG2A
NC_057834.1	103650001	103670000	1.49993	ATG4C
NC_057834.1	103550001	103570000	1.54951	ATG4C
NC_057834.1	103560001	103580000	1.58971	ATG4C
NC_057834.1	103600001	103620000	2.02985	ATG4C
NC_057834.1	103590001	103610000	2.06677	ATG4C
NC_057834.1	103580001	103600000	2.28875	ATG4C
NC_057834.1	103570001	103590000	2.40885	ATG4C
NC_057842.1	45530001	45550000	1.51701	ATG5
NC_057842.1	45520001	45540000	1.52448	ATG5
NC_057842.1	45540001	45560000	1.53064	ATG5
NC_057816.1	8880001	8900000	1.58076	ATL3
NC_057815.1	32270001	32290000	1.50939	ATM
NC_057815.1	32260001	32280000	1.74267	ATM
NC_057815.1	32250001	32270000	1.82552	ATM
NC_057815.1	32240001	32260000	1.87017	ATM
NC_057818.1	9480001	9500000	1.5354	ATMIN
NC_057818.1	9470001	9490000	1.61813	ATMIN
NC_057818.1	9460001	9480000	1.6186	ATMIN
NC_057818.1	9450001	9470000	1.72891	ATMIN
NC_057827.1	7240001	7260000	1.6164	ATP10A
NC_057827.1	7070001	7090000	1.70543	ATP10A
NC_057827.1	7230001	7250000	1.80576	ATP10A
NC_057827.1	7210001	7230000	1.89907	ATP10A
NC_057827.1	7220001	7240000	1.90267	ATP10A
NC_057827.1	7050001	7070000	1.9606	ATP10A
NC_057827.1	7060001	7080000	2.60259	ATP10A
NC_057823.1	73020001	73040000	1.6075	ATP10B
NC_057823.1	73030001	73050000	1.66802	ATP10B
NC_057831.1	64510001	64530000	1.68231	ATP10D
NC_057831.1	64550001	64570000	1.71055	ATP10D
NC_057831.1	64520001	64540000	1.72532	ATP10D
NC_057831.1	64500001	64520000	2.55249	ATP10D
NC_057831.1	64460001	64480000	2.86331	ATP10D
NC_057831.1	64470001	64490000	2.92748	ATP10D
NC_057831.1	64490001	64510000	2.96357	ATP10D
NC_057831.1	64400001	64420000	3.06801	ATP10D
NC_057831.1	64410001	64430000	3.19994	ATP10D
NC_057831.1	64480001	64500000	3.20669	ATP10D
NC_057831.1	64430001	64450000	3.43101	ATP10D
NC_057831.1	64450001	64470000	3.62178	ATP10D
NC_057831.1	64440001	64460000	3.66833	ATP10D
NC_057844.1	85350001	85370000	1.55657	ATP11A
NC_057844.1	85340001	85360000	1.71509	ATP11A
NC_057844.1	85330001	85350000	1.83835	ATP11A
NC_057844.1	85310001	85330000	1.96119	ATP11A
NC_057844.1	85320001	85340000	2.74887	ATP11A
NC_057833.1	45720001	45740000	1.47497	ATP13A3
NC_057833.1	45730001	45750000	1.78912	ATP13A3
NC_057817.1	53270001	53290000	1.4604	ATP23
NC_057817.1	53320001	53340000	1.4803	ATP23
NC_057817.1	53330001	53350000	1.58142	ATP23
NC_057817.1	53340001	53360000	1.86725	ATP23
NC_057817.1	53280001	53300000	2.14035	ATP23
NC_057824.1	39830001	39850000	1.80753	ATP2A1
NC_057824.1	39820001	39840000	1.92384	ATP2A1
NC_057841.1	48610001	48630000	1.59388	ATP5F1A
NC_057817.1	26300001	26320000	1.52059	ATP5MC2
NC_057817.1	26270001	26290000	1.5712	ATP5MC2
NC_057817.1	26280001	26300000	1.92153	ATP5MC2
NC_057817.1	26290001	26310000	2.02954	ATP5MC2
NC_057827.1	70020001	70040000	1.55593	ATP5MJ
NC_057827.1	70030001	70050000	1.96777	ATP5MJ
NC_057834.1	122350001	122370000	1.48354	ATP6V0B
NC_057834.1	122320001	122340000	1.86981	ATP6V0B
NC_057834.1	122330001	122350000	2.14974	ATP6V0B
NC_057834.1	122340001	122360000	2.18213	ATP6V0B
NC_057824.1	16780001	16800000	1.48162	ATP6V0C
NC_057836.1	10920001	10940000	1.4936	ATP6V1E1
NC_057835.1	25620001	25640000	1.47457	ATP6V1H
NC_057835.1	25600001	25620000	1.86588	ATP6V1H
NC_057835.1	25610001	25630000	2.21467	ATP6V1H
NC_057844.1	22000001	22020000	1.95101	ATP7B
NC_057844.1	22030001	22050000	2.1526	ATP7B
NC_057844.1	22040001	22060000	2.28759	ATP7B
NC_057826.1	41230001	41250000	1.48354	ATP8B4
NC_057826.1	41100001	41120000	1.51229	ATP8B4
NC_057826.1	41320001	41340000	1.52552	ATP8B4
NC_057826.1	41250001	41270000	1.62665	ATP8B4
NC_057826.1	41330001	41350000	1.62745	ATP8B4
NC_057826.1	41000001	41020000	1.65971	ATP8B4
NC_057826.1	40990001	41010000	1.66107	ATP8B4
NC_057826.1	41150001	41170000	1.69257	ATP8B4
NC_057826.1	41240001	41260000	1.70972	ATP8B4
NC_057826.1	41110001	41130000	1.85808	ATP8B4
NC_057826.1	41120001	41140000	1.8852	ATP8B4
NC_057826.1	41130001	41150000	2.01508	ATP8B4
NC_057826.1	41140001	41160000	2.35797	ATP8B4
NC_057834.1	119830001	119850000	1.45806	ATPAF1
NC_057833.1	90870001	90890000	2.18079	ATR
NC_057819.1	17410001	17430000	1.50364	ATXN2
NC_057819.1	17380001	17400000	1.63432	ATXN2
NC_057819.1	17360001	17380000	1.71913	ATXN2
NC_057838.1	48960001	48980000	1.75352	ATXN7
NC_057830.1	24700001	24720000	1.45764	AUH
NC_057830.1	24680001	24700000	1.51081	AUH
NC_057830.1	24720001	24740000	1.7805	AUH
NC_057830.1	24710001	24730000	1.97803	AUH
NC_057824.1	44130001	44150000	1.4915	AUTS2
NC_057824.1	44400001	44420000	1.52128	AUTS2
NC_057824.1	44080001	44100000	1.52232	AUTS2
NC_057824.1	43360001	43380000	1.5257	AUTS2
NC_057824.1	44390001	44410000	1.5623	AUTS2
NC_057824.1	44600001	44620000	1.57174	AUTS2
NC_057824.1	44320001	44340000	1.57931	AUTS2
NC_057824.1	44680001	44700000	1.60811	AUTS2
NC_057824.1	44630001	44650000	1.74037	AUTS2
NC_057824.1	44110001	44130000	1.74305	AUTS2
NC_057824.1	44510001	44530000	1.74966	AUTS2
NC_057824.1	44620001	44640000	1.78902	AUTS2
NC_057824.1	44660001	44680000	1.80226	AUTS2
NC_057824.1	44330001	44350000	1.80612	AUTS2
NC_057824.1	44610001	44630000	1.85333	AUTS2
NC_057824.1	44670001	44690000	1.88889	AUTS2
NC_057824.1	44470001	44490000	1.96339	AUTS2
NC_057824.1	44480001	44500000	1.99948	AUTS2
NC_057824.1	44640001	44660000	2.05404	AUTS2
NC_057824.1	44650001	44670000	2.06468	AUTS2
NC_057824.1	44500001	44520000	2.15921	AUTS2
NC_057826.1	71810001	71830000	2.11784	AVEN
NC_057819.1	133580001	133600000	1.8614	AXIN2
NC_057819.1	133570001	133590000	1.86154	AXIN2
NC_057819.1	133600001	133620000	1.87324	AXIN2
NC_057819.1	133590001	133610000	1.95153	AXIN2
NC_057847.1	31710001	31730000	1.53548	B3GALT1
NC_057847.1	31700001	31720000	1.8883	B3GALT1
NC_057847.1	31680001	31700000	2.24956	B3GALT1
NC_057847.1	31690001	31710000	2.6889	B3GALT1
NC_057833.1	77820001	77840000	1.61547	B3GALT5
NC_057833.1	77850001	77870000	1.84094	B3GALT5
NC_057833.1	77860001	77880000	1.88026	B3GALT5
NC_057833.1	77870001	77890000	1.95959	B3GALT5
NC_057833.1	77830001	77850000	2.22937	B3GALT5
NC_057833.1	77840001	77860000	2.30991	B3GALT5
NC_057828.1	53170001	53190000	1.47609	B3GALT6
NC_057830.1	2760001	2780000	1.69107	B3GALT9
NC_057830.1	2770001	2790000	1.75111	B3GALT9
NC_057830.1	35920001	35940000	1.46395	B4GALT1
NC_057830.1	35940001	35960000	1.63047	B4GALT1
NC_057830.1	35930001	35950000	1.71041	B4GALT1
NC_057834.1	122310001	122330000	1.51351	B4GALT2
NC_057834.1	122320001	122340000	1.86981	B4GALT2
NC_057834.1	122330001	122350000	2.14974	B4GALT2
NC_057834.1	122340001	122360000	2.18213	B4GALT2
NC_057834.1	31770001	31790000	1.48691	B4GALT3
NC_057834.1	31760001	31780000	1.53102	B4GALT3
NC_057837.1	76910001	76930000	1.47591	B4GALT5
NC_057837.1	76940001	76960000	1.61537	B4GALT5
NC_057837.1	76930001	76950000	1.91966	B4GALT5
NC_057837.1	76920001	76940000	1.96166	B4GALT5
NC_057825.1	34450001	34470000	1.47177	BABAM2
NC_057825.1	34330001	34350000	1.53543	BABAM2
NC_057825.1	34440001	34460000	1.55014	BABAM2
NC_057825.1	34320001	34340000	1.77641	BABAM2
NC_057825.1	34160001	34180000	1.78826	BABAM2
NC_057825.1	34310001	34330000	1.80078	BABAM2
NC_057825.1	34480001	34500000	1.81559	BABAM2
NC_057825.1	34260001	34280000	1.82731	BABAM2
NC_057825.1	34490001	34510000	1.8948	BABAM2
NC_057825.1	34250001	34270000	1.97568	BABAM2
NC_057825.1	34190001	34210000	2.00657	BABAM2
NC_057825.1	34170001	34190000	2.0249	BABAM2
NC_057825.1	34130001	34150000	2.05804	BABAM2
NC_057825.1	34150001	34170000	2.13892	BABAM2
NC_057825.1	34180001	34200000	2.15251	BABAM2
NC_057825.1	34240001	34260000	2.26829	BABAM2
NC_057825.1	34140001	34160000	2.33817	BABAM2
NC_057825.1	34230001	34250000	2.85989	BABAM2
NC_057846.1	40300001	40320000	1.53743	BAG4
NC_057827.1	69780001	69800000	1.58231	BAG5
NC_057819.1	123140001	123160000	1.50786	BAHCC1
NC_057831.1	24520001	24540000	1.46662	BANK1
NC_057831.1	24190001	24210000	1.52979	BANK1
NC_057831.1	24750001	24770000	1.62019	BANK1
NC_057831.1	24480001	24500000	1.62514	BANK1
NC_057831.1	24740001	24760000	1.83565	BANK1
NC_057831.1	24540001	24560000	1.88294	BANK1
NC_057831.1	24530001	24550000	1.91371	BANK1
NC_057831.1	24170001	24190000	2.72693	BANK1
NC_057831.1	24180001	24200000	3.0703	BANK1
NC_057827.1	47980001	48000000	1.54107	BAZ1A
NC_057826.1	17270001	17290000	1.50767	BBOF1
NC_057826.1	17280001	17300000	2.03234	BBOF1
NC_057818.1	25330001	25350000	1.64656	BBS2
NC_057818.1	25270001	25290000	1.65715	BBS2
NC_057818.1	25280001	25300000	1.96497	BBS2
NC_057818.1	25320001	25340000	1.97124	BBS2
NC_057818.1	25310001	25330000	2.29169	BBS2
NC_057818.1	25290001	25310000	2.42199	BBS2
NC_057818.1	25300001	25320000	2.81401	BBS2
NC_057832.1	70840001	70860000	1.68473	BBS9
NC_057832.1	70820001	70840000	1.80629	BBS9
NC_057832.1	70830001	70850000	1.90067	BBS9
NC_057832.1	71080001	71100000	2.01015	BBS9
NC_057819.1	84760001	84780000	1.55346	BCAS3
NC_057819.1	84750001	84770000	1.59648	BCAS3
NC_057819.1	84930001	84950000	1.71048	BCAS3
NC_057824.1	41060001	41080000	1.81814	BCKDK
NC_057824.1	41070001	41090000	1.87098	BCKDK
NC_057841.1	63410001	63430000	1.69797	BCL2
NC_057826.1	43220001	43240000	1.56755	BCL2L10
NC_057826.1	43210001	43230000	1.58703	BCL2L10
NC_057834.1	44660001	44680000	1.55421	BCL9
NC_057827.1	62870001	62890000	1.46628	BDKRB2
NC_057827.1	62900001	62920000	1.47663	BDKRB2
NC_057827.1	62880001	62900000	1.56816	BDKRB2
NC_057827.1	62910001	62930000	1.57495	BDKRB2
NC_057827.1	62890001	62910000	1.75069	BDKRB2
NC_057815.1	72030001	72050000	1.52488	BDNF
NC_057839.1	13370001	13390000	1.51609	BDP1
NC_057818.1	34910001	34930000	2.30608	BEAN1
NC_057819.1	115080001	115100000	1.71124	BECN1
NC_057819.1	115090001	115110000	1.81466	BECN1
NC_057842.1	44830001	44850000	1.47111	BEND3
NC_057821.1	4800001	4820000	1.47509	BEND6
NC_057821.1	4810001	4830000	1.64223	BEND6
NC_057816.1	10270001	10290000	1.55315	BEST1
NC_057816.1	10260001	10280000	1.80624	BEST1
NC_057816.1	10280001	10300000	1.93566	BEST1
NC_057816.1	10290001	10310000	2.52713	BEST1
NC_057833.1	81600001	81620000	1.5255	BFSP2
NC_057833.1	81550001	81570000	1.88618	BFSP2
NC_057833.1	81580001	81600000	1.9874	BFSP2
NC_057833.1	81570001	81590000	2.15145	BFSP2
NC_057833.1	81560001	81580000	2.18749	BFSP2
NC_057833.1	81590001	81610000	2.43183	BFSP2
NC_057826.1	89780001	89800000	1.75238	BHMT
NC_057826.1	89710001	89730000	1.93326	BHMT
NC_057826.1	89740001	89760000	2.0921	BHMT
NC_057826.1	89750001	89770000	2.17663	BHMT
NC_057826.1	89720001	89740000	2.25335	BHMT
NC_057826.1	89770001	89790000	2.44206	BHMT
NC_057826.1	89730001	89750000	2.45762	BHMT
NC_057826.1	89760001	89780000	2.49318	BHMT
NC_057829.1	14480001	14500000	1.5319	BICC1
NC_057829.1	14190001	14210000	1.67845	BICC1
NC_057836.1	41320001	41340000	1.75239	BICD1
NC_057824.1	28410001	28430000	1.47131	BMERB1
NC_057837.1	58490001	58510000	1.69856	BMP7
NC_057837.1	58500001	58520000	1.70998	BMP7
NC_057837.1	58510001	58530000	2.21201	BMP7
NC_057832.1	70400001	70420000	1.5447	BMPER
NC_057832.1	70620001	70640000	1.60631	BMPER
NC_057832.1	70840001	70860000	1.68473	BMPER
NC_057832.1	70700001	70720000	1.69505	BMPER
NC_057832.1	70820001	70840000	1.80629	BMPER
NC_057832.1	70710001	70730000	1.89075	BMPER
NC_057832.1	70830001	70850000	1.90067	BMPER
NC_057832.1	70630001	70650000	1.99018	BMPER
NC_057832.1	70640001	70660000	2.54632	BMPER
NC_057831.1	30670001	30690000	1.55052	BMPR1B
NC_057832.1	63740001	63760000	1.51928	BMT2
NC_057832.1	63760001	63780000	2.01939	BMT2
NC_057832.1	63750001	63770000	2.14742	BMT2
NC_057843.1	26790001	26810000	1.46666	BNC2
NC_057843.1	26960001	26980000	1.63255	BNC2
NC_057843.1	26800001	26820000	1.77686	BNC2
NC_057843.1	26770001	26790000	1.78598	BNC2
NC_057834.1	43560001	43580000	1.50061	BOLA1
NC_057824.1	39990001	40010000	1.60914	BOLA2B
NC_057835.1	5160001	5180000	1.48385	BOP1
NC_057836.1	22540001	22560000	1.47258	BORCS5
NC_057836.1	22550001	22570000	1.66059	BORCS5
NC_057823.1	7990001	8010000	1.46247	BORCS8
NC_057837.1	66700001	66720000	1.97663	BPI
NC_057828.1	25690001	25710000	2.05867	BPNT1
NC_057828.1	25680001	25700000	2.08467	BPNT1
NC_057828.1	25670001	25690000	2.22863	BPNT1
NC_057828.1	25700001	25720000	2.28549	BPNT1
NC_057828.1	25710001	25730000	2.3243	BPNT1
NC_057819.1	121230001	121250000	1.54393	BPTF
NC_057819.1	121050001	121070000	1.69062	BPTF
NC_057819.1	121060001	121080000	1.87469	BPTF
NC_057819.1	121070001	121090000	1.91672	BPTF
NC_057819.1	121080001	121100000	1.95788	BPTF
NC_057824.1	54120001	54140000	1.52278	BRAT1
NC_057825.1	2250001	2270000	1.93063	BRD3
NC_057825.1	2230001	2250000	2.27075	BRD3
NC_057825.1	2240001	2260000	2.29462	BRD3
NC_057825.1	2220001	2240000	2.29672	BRD3
NC_057827.1	48810001	48830000	1.65638	BRMS1L
NC_057827.1	48740001	48760000	1.83041	BRMS1L
NC_057827.1	48820001	48840000	2.2873	BRMS1L
NC_057827.1	48720001	48740000	2.36418	BRMS1L
NC_057827.1	48730001	48750000	2.55285	BRMS1L
NC_057827.1	48830001	48850000	2.91977	BRMS1L
NC_057833.1	78240001	78260000	1.96349	BRWD1
NC_057833.1	78230001	78250000	1.96645	BRWD1
NC_057833.1	78250001	78270000	2.12805	BRWD1
NC_057833.1	78220001	78240000	2.15866	BRWD1
NC_057833.1	78270001	78290000	2.1948	BRWD1
NC_057833.1	78260001	78280000	2.20961	BRWD1
NC_057838.1	61560001	61580000	1.60448	BSN
NC_057837.1	5380001	5400000	1.47214	BTBD3
NC_057821.1	13350001	13370000	1.52077	BTBD9
NC_057829.1	65320001	65340000	1.51033	BTRC
NC_057829.1	65310001	65330000	1.54936	BTRC
NC_057829.1	65290001	65310000	1.60765	BTRC
NC_057829.1	65340001	65360000	1.657	BTRC
NC_057829.1	65300001	65320000	1.71312	BTRC
NC_057829.1	65330001	65350000	1.94808	BTRC
NC_057825.1	100870001	100890000	1.71026	BUB1
NC_057825.1	100880001	100900000	2.01207	BUB1
NC_057825.1	100840001	100860000	2.09655	BUB1
NC_057825.1	100850001	100870000	2.20677	BUB1
NC_057825.1	100860001	100880000	2.38588	BUB1
NC_057824.1	40350001	40370000	1.74016	C10H16orf54
NC_057824.1	40340001	40360000	1.89055	C10H16orf54
NC_057824.1	17720001	17740000	1.69522	C10H16orf90
NC_057825.1	37360001	37380000	1.47055	C11H2orf42
NC_057825.1	37350001	37370000	1.47183	C11H2orf42
NC_057825.1	37340001	37360000	1.5294	C11H2orf42
NC_057825.1	20010001	20030000	1.59229	C11H2orf50
NC_057825.1	20040001	20060000	1.66441	C11H2orf50
NC_057825.1	20080001	20100000	1.68999	C11H2orf50
NC_057826.1	85670001	85690000	1.90454	C12H15orf61
NC_057826.1	64390001	64410000	1.51783	C12H15orf62
NC_057826.1	64370001	64390000	1.62893	C12H15orf62
NC_057826.1	64400001	64420000	1.91998	C12H15orf62
NC_057827.1	26680001	26700000	1.61225	C13H15orf40
NC_057827.1	26690001	26710000	1.67287	C13H15orf40
NC_057827.1	26700001	26720000	1.90643	C13H15orf40
NC_057828.1	8490001	8510000	1.57799	C14H1orf116
NC_057829.1	91170001	91190000	1.51313	C15H10orf143
NC_057829.1	91200001	91220000	1.93369	C15H10orf143
NC_057829.1	91180001	91200000	2.65545	C15H10orf143
NC_057829.1	91190001	91210000	2.85406	C15H10orf143
NC_057829.1	43280001	43300000	1.68211	C15H10orf53
NC_057829.1	43290001	43310000	1.7129	C15H10orf53
NC_057829.1	79260001	79280000	1.57843	C15H10orf82
NC_057829.1	79250001	79270000	1.93675	C15H10orf82
NC_057829.1	38780001	38800000	1.53853	C15H10orf99
NC_057832.1	18140001	18160000	1.63435	C18H7orf57
NC_057832.1	18110001	18130000	1.66179	C18H7orf57
NC_057832.1	18120001	18140000	2.10033	C18H7orf57
NC_057832.1	18130001	18150000	2.11915	C18H7orf57
NC_057833.1	37280001	37300000	1.50233	C19H3orf70
NC_057832.1	25240001	25260000	2.1918	C1GALT1
NC_057815.1	32270001	32290000	1.50939	C1H11orf65
NC_057815.1	32260001	32280000	1.74267	C1H11orf65
NC_057815.1	32250001	32270000	1.82552	C1H11orf65
NC_057815.1	32240001	32260000	1.87017	C1H11orf65
NC_057828.1	53170001	53190000	1.47609	C1QTNF12
NC_057839.1	41730001	41750000	1.74441	C1QTNF3
NC_057839.1	41680001	41700000	1.85139	C1QTNF3
NC_057839.1	41670001	41690000	1.94662	C1QTNF3
NC_057839.1	41740001	41760000	2.03652	C1QTNF3
NC_057820.1	6880001	6900000	1.5148	C1QTNF7
NC_057820.1	6860001	6880000	1.59925	C1QTNF7
NC_057820.1	6870001	6890000	2.03262	C1QTNF7
NC_057824.1	15680001	15700000	1.72071	C1QTNF8
NC_057834.1	128240001	128260000	1.61233	C20H1orf109
NC_057834.1	128140001	128160000	1.69617	C20H1orf122
NC_057834.1	106400001	106420000	1.60255	C20H1orf87
NC_057834.1	106470001	106490000	1.93463	C20H1orf87
NC_057834.1	106390001	106410000	1.95802	C20H1orf87
NC_057834.1	106380001	106400000	2.08552	C20H1orf87
NC_057834.1	106460001	106480000	2.12079	C20H1orf87
NC_057835.1	35680001	35700000	1.52232	C21H8orf34
NC_057835.1	35820001	35840000	1.53344	C21H8orf34
NC_057835.1	35850001	35870000	1.57975	C21H8orf34
NC_057835.1	35860001	35880000	1.62043	C21H8orf34
NC_057835.1	35700001	35720000	1.66762	C21H8orf34
NC_057835.1	35760001	35780000	1.7767	C21H8orf34
NC_057835.1	35750001	35770000	2.2388	C21H8orf34
NC_057835.1	35740001	35760000	2.26857	C21H8orf34
NC_057835.1	35730001	35750000	2.35953	C21H8orf34
NC_057835.1	35710001	35730000	2.45561	C21H8orf34
NC_057836.1	14310001	14330000	1.86158	C22H12orf4
NC_057838.1	60790001	60810000	1.85993	C24H3orf18
NC_057838.1	60830001	60850000	1.88239	C24H3orf18
NC_057838.1	60800001	60820000	2.27666	C24H3orf18
NC_057838.1	60780001	60800000	2.34721	C24H3orf18
NC_057838.1	28650001	28670000	2.21357	C24H3orf86
NC_057838.1	28660001	28680000	2.62156	C24H3orf86
NC_057839.1	34900001	34920000	1.80906	C25H5orf51
NC_057839.1	34880001	34900000	2.10569	C25H5orf51
NC_057839.1	34870001	34890000	2.14446	C25H5orf51
NC_057839.1	34890001	34910000	2.16611	C25H5orf51
NC_057839.1	34860001	34880000	2.20689	C25H5orf51
NC_057841.1	48730001	48750000	1.71942	C27H18orf25
NC_057841.1	48740001	48760000	1.76859	C27H18orf25
NC_057841.1	48820001	48840000	1.9	C27H18orf25
NC_057841.1	48750001	48770000	1.92297	C27H18orf25
NC_057841.1	48760001	48780000	1.94955	C27H18orf25
NC_057841.1	48770001	48790000	2.10166	C27H18orf25
NC_057842.1	62800001	62820000	2.05805	C28H6orf163
NC_057842.1	62790001	62810000	2.87272	C28H6orf163
NC_057823.1	44710001	44730000	1.7481	C2CD4C
NC_057816.1	47900001	47920000	1.65041	C2H11orf54
NC_057816.1	47910001	47930000	2.92281	C2H11orf54
NC_057845.1	4940001	4960000	1.46605	C31H21orf62
NC_057845.1	35960001	35980000	1.5947	C31H3orf38
NC_057845.1	35970001	35990000	1.72259	C31H3orf38
NC_057847.1	71780001	71800000	1.52996	C33H2orf76
NC_057817.1	40440001	40460000	2.17797	C3H12orf40
NC_057817.1	40460001	40480000	2.28552	C3H12orf40
NC_057817.1	40450001	40470000	2.73212	C3H12orf40
NC_057818.1	9480001	9500000	1.5354	C4H16orf46
NC_057818.1	9470001	9490000	1.61813	C4H16orf46
NC_057818.1	16710001	16730000	1.66	C4H16orf87
NC_057818.1	16720001	16740000	1.81077	C4H16orf87
NC_057818.1	40750001	40770000	1.51122	C4H19orf12
NC_057819.1	121050001	121070000	1.69062	C5H17orf58
NC_057819.1	2010001	2030000	1.55643	C5H22orf15
NC_057820.1	1210001	1230000	1.52486	C6H4orf48
NC_057839.1	35810001	35830000	1.76709	C7
NC_057839.1	35800001	35820000	1.83751	C7
NC_057834.1	109850001	109870000	1.54411	C8A
NC_057834.1	109800001	109820000	1.54835	C8A
NC_057834.1	109820001	109840000	1.58481	C8A
NC_057834.1	109930001	109950000	1.64564	C8A
NC_057834.1	109810001	109830000	1.71221	C8A
NC_057834.1	109800001	109820000	1.54835	C8B
NC_057834.1	109820001	109840000	1.58481	C8B
NC_057834.1	109810001	109830000	1.71221	C8B
NC_057839.1	37280001	37300000	1.71988	C9
NC_057839.1	37260001	37280000	2.41602	C9
NC_057839.1	37270001	37290000	2.91445	C9
NC_057823.1	45490001	45510000	1.54452	C9H19orf25
NC_057823.1	10370001	10390000	1.55167	C9H19orf44
NC_057823.1	10380001	10400000	1.77093	C9H19orf44
NC_057823.1	10390001	10410000	1.8844	C9H19orf44
NC_057818.1	14900001	14920000	1.57198	CA5A
NC_057818.1	14890001	14910000	1.74377	CA5A
NC_057835.1	29240001	29260000	1.7659	CA8
NC_057835.1	29330001	29350000	1.96675	CA8
NC_057835.1	29550001	29570000	2.24601	CA8
NC_057835.1	29540001	29560000	2.33518	CA8
NC_057835.1	29460001	29480000	2.52683	CA8
NC_057835.1	29530001	29550000	3.30151	CA8
NC_057843.1	57150001	57170000	1.46288	CA9
NC_057843.1	17390001	17410000	1.45851	CAAP1
NC_057843.1	17360001	17380000	1.50029	CAAP1
NC_057843.1	17490001	17510000	1.54718	CAAP1
NC_057843.1	17440001	17460000	1.57275	CAAP1
NC_057843.1	17510001	17530000	1.59024	CAAP1
NC_057843.1	17380001	17400000	1.63157	CAAP1
NC_057843.1	17370001	17390000	1.63239	CAAP1
NC_057843.1	17430001	17450000	1.74448	CAAP1
NC_057843.1	17500001	17520000	2.1099	CAAP1
NC_057822.1	16920001	16940000	1.63333	CAB39
NC_057822.1	16950001	16970000	1.66503	CAB39
NC_057822.1	16940001	16960000	1.76893	CAB39
NC_057822.1	16930001	16950000	1.85683	CAB39
NC_057837.1	54590001	54610000	1.59314	CABLES2
NC_057834.1	101790001	101810000	1.48311	CACHD1
NC_057834.1	101900001	101920000	1.57283	CACHD1
NC_057834.1	101830001	101850000	1.59725	CACHD1
NC_057834.1	101880001	101900000	1.9729	CACHD1
NC_057834.1	101910001	101930000	1.99888	CACHD1
NC_057834.1	101890001	101910000	2.01957	CACHD1
NC_057834.1	101850001	101870000	2.02247	CACHD1
NC_057834.1	101870001	101890000	2.08998	CACHD1
NC_057834.1	101840001	101860000	2.14364	CACHD1
NC_057834.1	101950001	101970000	2.18237	CACHD1
NC_057834.1	101860001	101880000	2.25376	CACHD1
NC_057834.1	101940001	101960000	2.37084	CACHD1
NC_057825.1	320001	340000	1.52344	CACNA1B
NC_057825.1	310001	330000	1.70282	CACNA1B
NC_057836.1	11470001	11490000	1.50422	CACNA1C
NC_057836.1	11380001	11400000	1.61531	CACNA1C
NC_057836.1	11360001	11380000	1.81085	CACNA1C
NC_057836.1	11370001	11390000	1.83383	CACNA1C
NC_057836.1	11460001	11480000	1.8681	CACNA1C
NC_057836.1	11350001	11370000	2.05924	CACNA1C
NC_057838.1	58450001	58470000	1.55965	CACNA1D
NC_057838.1	58400001	58420000	1.70178	CACNA1D
NC_057838.1	58480001	58500000	1.77823	CACNA1D
NC_057838.1	58600001	58620000	1.90389	CACNA1D
NC_057819.1	108360001	108380000	1.48255	CACNA1G
NC_057819.1	108330001	108350000	2.04372	CACNA1G
NC_057819.1	108340001	108360000	2.14443	CACNA1G
NC_057819.1	108350001	108370000	2.65371	CACNA1G
NC_057824.1	15810001	15830000	1.71724	CACNA1H
NC_057832.1	47450001	47470000	1.55691	CACNA2D1
NC_057832.1	47580001	47600000	1.5897	CACNA2D1
NC_057832.1	47410001	47430000	1.63851	CACNA2D1
NC_057832.1	47380001	47400000	1.65617	CACNA2D1
NC_057832.1	47230001	47250000	1.66663	CACNA2D1
NC_057832.1	47440001	47460000	1.77294	CACNA2D1
NC_057832.1	47430001	47450000	1.814	CACNA2D1
NC_057832.1	47200001	47220000	1.84041	CACNA2D1
NC_057832.1	47210001	47230000	1.86692	CACNA2D1
NC_057832.1	47220001	47240000	1.94965	CACNA2D1
NC_057832.1	47420001	47440000	2.03932	CACNA2D1
NC_057838.1	60840001	60860000	1.63043	CACNA2D2
NC_057838.1	60790001	60810000	1.85993	CACNA2D2
NC_057838.1	60830001	60850000	1.88239	CACNA2D2
NC_057838.1	60850001	60870000	1.90275	CACNA2D2
NC_057838.1	60800001	60820000	2.27666	CACNA2D2
NC_057838.1	60780001	60800000	2.34721	CACNA2D2
NC_057838.1	57520001	57540000	1.53589	CACNA2D3
NC_057838.1	57480001	57500000	1.57081	CACNA2D3
NC_057838.1	57420001	57440000	1.68609	CACNA2D3
NC_057838.1	57430001	57450000	1.72082	CACNA2D3
NC_057838.1	57390001	57410000	1.72299	CACNA2D3
NC_057838.1	57410001	57430000	1.78224	CACNA2D3
NC_057838.1	57400001	57420000	1.90188	CACNA2D3
NC_057838.1	57170001	57190000	1.93362	CACNA2D3
NC_057838.1	57350001	57370000	1.99431	CACNA2D3
NC_057838.1	57340001	57360000	2.05621	CACNA2D3
NC_057838.1	57160001	57180000	2.07814	CACNA2D3
NC_057819.1	111810001	111830000	1.47066	CACNB1
NC_057837.1	33120001	33140000	1.4814	CACNB2
NC_057837.1	32830001	32850000	1.48149	CACNB2
NC_057837.1	32950001	32970000	1.526	CACNB2
NC_057837.1	32810001	32830000	1.54867	CACNB2
NC_057837.1	33130001	33150000	1.56543	CACNB2
NC_057837.1	32930001	32950000	1.6655	CACNB2
NC_057837.1	32890001	32910000	1.66712	CACNB2
NC_057837.1	32800001	32820000	1.68978	CACNB2
NC_057837.1	32820001	32840000	1.69153	CACNB2
NC_057837.1	33160001	33180000	1.73642	CACNB2
NC_057837.1	33170001	33190000	1.79314	CACNB2
NC_057837.1	32790001	32810000	1.91883	CACNB2
NC_057837.1	32940001	32960000	1.96212	CACNB2
NC_057847.1	46510001	46530000	1.4849	CACNB4
NC_057847.1	46520001	46540000	1.54428	CACNB4
NC_057818.1	64650001	64670000	1.55602	CACNG8
NC_057829.1	81120001	81140000	1.51048	CACUL1
NC_057815.1	39150001	39170000	1.46517	CADM1
NC_057815.1	39130001	39150000	1.4759	CADM1
NC_057815.1	39140001	39160000	1.55112	CADM1
NC_057815.1	39800001	39820000	1.72055	CADM1
NC_057815.1	40000001	40020000	1.7658	CADM1
NC_057845.1	34090001	34110000	1.45888	CADM2
NC_057845.1	33350001	33370000	1.48058	CADM2
NC_057845.1	33370001	33390000	1.52359	CADM2
NC_057845.1	33360001	33380000	1.55455	CADM2
NC_057845.1	34100001	34120000	1.57771	CADM2
NC_057845.1	32980001	33000000	1.57859	CADM2
NC_057845.1	31900001	31920000	1.59947	CADM2
NC_057845.1	31890001	31910000	1.72063	CADM2
NC_057845.1	34160001	34180000	1.74146	CADM2
NC_057845.1	31950001	31970000	1.76953	CADM2
NC_057845.1	34220001	34240000	1.90827	CADM2
NC_057845.1	31940001	31960000	2.0188	CADM2
NC_057845.1	34140001	34160000	2.08427	CADM2
NC_057845.1	34070001	34090000	2.11044	CADM2
NC_057845.1	34150001	34170000	2.40232	CADM2
NC_057845.1	34210001	34230000	2.81079	CADM2
NC_057838.1	50160001	50180000	1.57503	CADPS
NC_057838.1	49940001	49960000	1.64207	CADPS
NC_057838.1	50230001	50250000	1.73492	CADPS
NC_057838.1	49980001	50000000	1.76174	CADPS
NC_057838.1	49990001	50010000	1.93157	CADPS
NC_057817.1	26230001	26250000	1.47265	CALCOCO1
NC_057817.1	26270001	26290000	1.5712	CALCOCO1
NC_057817.1	26210001	26230000	1.73776	CALCOCO1
NC_057817.1	26200001	26220000	1.76581	CALCOCO1
NC_057817.1	26280001	26300000	1.92153	CALCOCO1
NC_057832.1	104780001	104800000	1.79629	CALD1
NC_057832.1	104770001	104790000	1.86493	CALD1
NC_057832.1	104760001	104780000	1.94603	CALD1
NC_057832.1	104680001	104700000	2.14242	CALD1
NC_057832.1	104670001	104690000	2.34128	CALD1
NC_057825.1	74290001	74310000	1.86148	CALM2
NC_057823.1	10390001	10410000	1.8844	CALR3
NC_057838.1	29270001	29290000	1.50203	CAMK1
NC_057829.1	29420001	29440000	1.69527	CAMK2G
NC_057829.1	29410001	29430000	1.78665	CAMK2G
NC_057825.1	76730001	76750000	1.74709	CAMKMT
NC_057825.1	76830001	76850000	1.82593	CAMKMT
NC_057825.1	76910001	76930000	1.97859	CAMKMT
NC_057825.1	76870001	76890000	2.15992	CAMKMT
NC_057825.1	76860001	76880000	2.16846	CAMKMT
NC_057825.1	76880001	76900000	2.22554	CAMKMT
NC_057825.1	76790001	76810000	2.38523	CAMKMT
NC_057825.1	76890001	76910000	2.56418	CAMKMT
NC_057825.1	76740001	76760000	2.59643	CAMKMT
NC_057825.1	76900001	76920000	2.65388	CAMKMT
NC_057825.1	76750001	76770000	2.65512	CAMKMT
NC_057825.1	76850001	76870000	2.68749	CAMKMT
NC_057825.1	76840001	76860000	2.76177	CAMKMT
NC_057825.1	76780001	76800000	3.39938	CAMKMT
NC_057828.1	80120001	80140000	1.47193	CAMSAP2
NC_057828.1	80100001	80120000	1.51533	CAMSAP2
NC_057828.1	80080001	80100000	1.54315	CAMSAP2
NC_057828.1	80090001	80110000	1.66248	CAMSAP2
NC_057828.1	80150001	80170000	1.67479	CAMSAP2
NC_057828.1	80140001	80160000	1.85507	CAMSAP2
NC_057828.1	80130001	80150000	1.92564	CAMSAP2
NC_057819.1	99010001	99030000	1.53733	CAMTA2
NC_057817.1	6220001	6240000	1.70049	CAPS2
NC_057821.1	32430001	32450000	1.46051	CARMIL1
NC_057821.1	32740001	32760000	1.7061	CARMIL1
NC_057826.1	79390001	79410000	1.66277	CARMIL3
NC_057826.1	79370001	79390000	2.06312	CARMIL3
NC_057826.1	79400001	79420000	2.57437	CARMIL3
NC_057816.1	2460001	2480000	1.48158	CARS1
NC_057832.1	22080001	22100000	1.9351	CASD1
NC_057832.1	22070001	22090000	2.30166	CASD1
NC_057822.1	44240001	44260000	1.67891	CASP8
NC_057823.1	95750001	95770000	1.77748	CAST
NC_057819.1	3860001	3880000	1.48363	CASTOR1
NC_057819.1	3870001	3890000	1.55895	CASTOR1
NC_057827.1	58410001	58430000	1.59663	CATSPERB
NC_057823.1	21120001	21140000	2.81799	CATSPERD
NC_057832.1	60270001	60290000	1.48975	CAV2
NC_057838.1	30110001	30130000	1.60367	CAV3
NC_057830.1	21160001	21180000	1.52586	CAVIN4
NC_057818.1	35410001	35430000	1.6186	CBFB
NC_057845.1	48800001	48820000	1.66925	CBLB
NC_057845.1	48760001	48780000	2.03008	CBLB
NC_057845.1	48750001	48770000	2.44272	CBLB
NC_057818.1	19190001	19210000	1.60134	CBLN1
NC_057818.1	19180001	19200000	1.75002	CBLN1
NC_057818.1	19140001	19160000	1.84748	CBLN1
NC_057818.1	19150001	19170000	2.0275	CBLN1
NC_057818.1	19170001	19190000	2.03908	CBLN1
NC_057818.1	19160001	19180000	2.49918	CBLN1
NC_057819.1	110580001	110600000	1.54146	CBX1
NC_057820.1	6710001	6730000	1.46382	CC2D2A
NC_057820.1	6720001	6740000	1.56071	CC2D2A
NC_057820.1	6690001	6710000	1.80307	CC2D2A
NC_057820.1	6700001	6720000	1.83791	CC2D2A
NC_057841.1	12950001	12970000	1.60824	CCDC102B
NC_057841.1	13170001	13190000	1.61428	CCDC102B
NC_057841.1	13050001	13070000	1.68107	CCDC102B
NC_057843.1	57150001	57170000	1.46288	CCDC107
NC_057819.1	4950001	4970000	1.55062	CCDC117
NC_057844.1	14970001	14990000	1.73865	CCDC122
NC_057844.1	14960001	14980000	2.10128	CCDC122
NC_057839.1	71680001	71700000	1.60584	CCDC127
NC_057825.1	60050001	60070000	1.54286	CCDC138
NC_057825.1	60080001	60100000	1.55852	CCDC138
NC_057825.1	60060001	60080000	1.86182	CCDC138
NC_057825.1	60070001	60090000	1.99054	CCDC138
NC_057847.1	21340001	21360000	1.54584	CCDC141
NC_057847.1	21350001	21370000	1.75972	CCDC141
NC_057847.1	21360001	21380000	1.88576	CCDC141
NC_057832.1	52520001	52540000	1.7177	CCDC146
NC_057831.1	44580001	44600000	1.73763	CCDC149
NC_057831.1	44570001	44590000	1.80569	CCDC149
NC_057822.1	48520001	48540000	1.5345	CCDC150
NC_057822.1	48540001	48560000	2.03417	CCDC150
NC_057822.1	48530001	48550000	2.25169	CCDC150
NC_057840.1	35290001	35310000	1.48957	CCDC170
NC_057840.1	35300001	35320000	1.66137	CCDC170
NC_057843.1	28210001	28230000	1.47677	CCDC171
NC_057843.1	28060001	28080000	1.4882	CCDC171
NC_057843.1	28050001	28070000	1.49311	CCDC171
NC_057843.1	28000001	28020000	1.64032	CCDC171
NC_057843.1	28220001	28240000	1.68924	CCDC171
NC_057843.1	27890001	27910000	1.82939	CCDC171
NC_057843.1	28130001	28150000	1.87175	CCDC171
NC_057843.1	27990001	28010000	1.89525	CCDC171
NC_057843.1	27900001	27920000	1.92617	CCDC171
NC_057843.1	28140001	28160000	2.10937	CCDC171
NC_057841.1	27940001	27960000	1.53044	CCDC178
NC_057841.1	27930001	27950000	2.14524	CCDC178
NC_057816.1	28350001	28370000	1.63039	CCDC179
NC_057816.1	28340001	28360000	1.9555	CCDC179
NC_057834.1	73000001	73020000	1.46876	CCDC18
NC_057834.1	72990001	73010000	1.52216	CCDC18
NC_057834.1	73040001	73060000	1.69448	CCDC18
NC_057834.1	72980001	73000000	1.70399	CCDC18
NC_057834.1	73010001	73030000	1.77566	CCDC18
NC_057834.1	72950001	72970000	1.78062	CCDC18
NC_057834.1	72960001	72980000	1.81117	CCDC18
NC_057834.1	72970001	72990000	1.82691	CCDC18
NC_057834.1	73070001	73090000	1.84494	CCDC18
NC_057834.1	72910001	72930000	1.84677	CCDC18
NC_057834.1	73030001	73050000	1.88795	CCDC18
NC_057834.1	73020001	73040000	1.92166	CCDC18
NC_057834.1	72940001	72960000	1.95306	CCDC18
NC_057834.1	72930001	72950000	1.96069	CCDC18
NC_057834.1	72920001	72940000	1.96202	CCDC18
NC_057834.1	73080001	73100000	2.15043	CCDC18
NC_057825.1	1200001	1220000	1.61244	CCDC183
NC_057825.1	3290001	3310000	1.73638	CCDC187
NC_057825.1	3340001	3360000	2.07653	CCDC187
NC_057819.1	190001	210000	1.46539	CCDC188
NC_057819.1	180001	200000	1.54561	CCDC188
NC_057823.1	28210001	28230000	1.5201	CCDC192
NC_057823.1	28130001	28150000	1.54479	CCDC192
NC_057823.1	28350001	28370000	1.57859	CCDC192
NC_057823.1	28110001	28130000	1.68591	CCDC192
NC_057823.1	28120001	28140000	1.75852	CCDC192
NC_057823.1	28360001	28380000	1.89311	CCDC192
NC_057823.1	28160001	28180000	1.95606	CCDC192
NC_057827.1	60600001	60620000	1.45945	CCDC197
NC_057834.1	122310001	122330000	1.51351	CCDC24
NC_057834.1	122320001	122340000	1.86981	CCDC24
NC_057834.1	122330001	122350000	2.14974	CCDC24
NC_057826.1	64560001	64580000	1.6022	CCDC32
NC_057826.1	64550001	64570000	1.65226	CCDC32
NC_057819.1	124270001	124290000	2.29399	CCDC40
NC_057819.1	120150001	120170000	1.6623	CCDC47
NC_057819.1	120160001	120180000	1.72044	CCDC47
NC_057819.1	120140001	120160000	1.72854	CCDC47
NC_057819.1	120120001	120140000	1.86431	CCDC47
NC_057819.1	120130001	120150000	1.99196	CCDC47
NC_057819.1	122580001	122600000	1.49623	CCDC57
NC_057819.1	122510001	122530000	1.72795	CCDC57
NC_057819.1	122490001	122510000	1.75256	CCDC57
NC_057819.1	122570001	122590000	1.75755	CCDC57
NC_057819.1	122500001	122520000	1.91086	CCDC57
NC_057823.1	63520001	63540000	1.5567	CCDC69
NC_057815.1	76750001	76770000	1.4708	CCDC73
NC_057815.1	76710001	76730000	1.55609	CCDC73
NC_057815.1	76720001	76740000	2.23717	CCDC73
NC_057815.1	76740001	76760000	2.44932	CCDC73
NC_057836.1	12650001	12670000	1.51227	CCDC77
NC_057836.1	12660001	12680000	1.65207	CCDC77
NC_057825.1	65280001	65300000	1.51973	CCDC85A
NC_057825.1	65760001	65780000	1.54864	CCDC85A
NC_057825.1	65440001	65460000	1.81495	CCDC85A
NC_057825.1	65350001	65370000	2.02836	CCDC85A
NC_057827.1	58240001	58260000	1.47367	CCDC88C
NC_057827.1	58300001	58320000	1.48159	CCDC88C
NC_057836.1	37790001	37810000	1.58143	CCDC91
NC_057836.1	37970001	37990000	1.60216	CCDC91
NC_057836.1	37810001	37830000	1.63498	CCDC91
NC_057836.1	37700001	37720000	1.74742	CCDC91
NC_057836.1	37950001	37970000	1.75047	CCDC91
NC_057836.1	37800001	37820000	1.80703	CCDC91
NC_057836.1	37690001	37710000	1.81343	CCDC91
NC_057836.1	37960001	37980000	1.82361	CCDC91
NC_057836.1	37710001	37730000	1.89327	CCDC91
NC_057836.1	37780001	37800000	1.91749	CCDC91
NC_057836.1	37740001	37760000	1.91989	CCDC91
NC_057836.1	37750001	37770000	1.93804	CCDC91
NC_057836.1	37890001	37910000	1.97594	CCDC91
NC_057836.1	37730001	37750000	2.03316	CCDC91
NC_057836.1	37620001	37640000	2.03729	CCDC91
NC_057836.1	37650001	37670000	2.08641	CCDC91
NC_057836.1	37940001	37960000	2.11915	CCDC91
NC_057836.1	37680001	37700000	2.13416	CCDC91
NC_057836.1	37760001	37780000	2.13756	CCDC91
NC_057836.1	37720001	37740000	2.14948	CCDC91
NC_057836.1	37900001	37920000	2.16313	CCDC91
NC_057836.1	37640001	37660000	2.22286	CCDC91
NC_057836.1	37770001	37790000	2.27027	CCDC91
NC_057836.1	37930001	37950000	2.32456	CCDC91
NC_057836.1	37920001	37940000	2.32728	CCDC91
NC_057819.1	20750001	20770000	1.47919	CCDC92
NC_057830.1	34750001	34770000	1.70988	CCL19
NC_057830.1	34760001	34780000	2.15013	CCL19
NC_057830.1	34760001	34780000	2.15013	CCL27
NC_057834.1	80610001	80630000	1.68249	CCN1
NC_057834.1	80620001	80640000	1.95247	CCN1
NC_057834.1	80630001	80650000	1.98315	CCN1
NC_057844.1	25540001	25560000	1.46854	CCNA1
NC_057844.1	25410001	25430000	1.50482	CCNA1
NC_057844.1	25400001	25420000	1.53658	CCNA1
NC_057844.1	25530001	25550000	1.54948	CCNA1
NC_057844.1	25500001	25520000	1.6748	CCNA1
NC_057844.1	25490001	25510000	1.88838	CCNA1
NC_057844.1	25510001	25530000	2.23376	CCNA1
NC_057844.1	25520001	25540000	2.38817	CCNA1
NC_057844.1	25480001	25500000	2.92912	CCNA1
NC_057826.1	73630001	73650000	1.50742	CCNB1IP1
NC_057826.1	73590001	73610000	1.77934	CCNB1IP1
NC_057826.1	73620001	73640000	1.90559	CCNB1IP1
NC_057826.1	73600001	73620000	2.26111	CCNB1IP1
NC_057826.1	73610001	73630000	2.99267	CCNB1IP1
NC_057824.1	16740001	16760000	1.46931	CCNF
NC_057824.1	16750001	16770000	1.71917	CCNF
NC_057839.1	26720001	26740000	1.52576	CCNO
NC_057838.1	64140001	64160000	1.97046	CCR1
NC_057838.1	25070001	25090000	1.65901	CCR8
NC_057838.1	25060001	25080000	2.95138	CCR8
NC_057831.1	33710001	33730000	1.4731	CCSER1
NC_057831.1	35350001	35370000	1.54699	CCSER1
NC_057831.1	35060001	35080000	1.62831	CCSER1
NC_057831.1	35360001	35380000	1.64715	CCSER1
NC_057831.1	34900001	34920000	1.65496	CCSER1
NC_057831.1	33340001	33360000	1.67128	CCSER1
NC_057831.1	35040001	35060000	1.68854	CCSER1
NC_057831.1	34950001	34970000	1.71963	CCSER1
NC_057831.1	34960001	34980000	1.74342	CCSER1
NC_057831.1	35340001	35360000	1.77986	CCSER1
NC_057831.1	35320001	35340000	1.78396	CCSER1
NC_057831.1	35370001	35390000	1.91861	CCSER1
NC_057831.1	33350001	33370000	1.9313	CCSER1
NC_057831.1	34940001	34960000	1.94245	CCSER1
NC_057831.1	35330001	35350000	1.98999	CCSER1
NC_057831.1	34930001	34950000	2.11873	CCSER1
NC_057831.1	35010001	35030000	2.34306	CCSER1
NC_057831.1	35020001	35040000	2.60391	CCSER1
NC_057829.1	38970001	38990000	1.47714	CCSER2
NC_057829.1	38950001	38970000	1.4907	CCSER2
NC_057829.1	39080001	39100000	1.55256	CCSER2
NC_057829.1	39190001	39210000	1.56896	CCSER2
NC_057829.1	39040001	39060000	1.59236	CCSER2
NC_057829.1	39070001	39090000	1.59578	CCSER2
NC_057829.1	39020001	39040000	1.59655	CCSER2
NC_057829.1	38920001	38940000	1.67498	CCSER2
NC_057829.1	38930001	38950000	1.70826	CCSER2
NC_057829.1	39280001	39300000	1.79184	CCSER2
NC_057829.1	38940001	38960000	1.82945	CCSER2
NC_057829.1	38910001	38930000	1.975	CCSER2
NC_057829.1	39030001	39050000	2.10219	CCSER2
NC_057829.1	39180001	39200000	2.61872	CCSER2
NC_057829.1	39170001	39190000	2.77961	CCSER2
NC_057829.1	38900001	38920000	2.85267	CCSER2
NC_057834.1	37620001	37640000	1.62838	CCT3
NC_057824.1	41570001	41590000	1.49274	CCT6A
NC_057824.1	41560001	41580000	1.84418	CCT6A
NC_057824.1	41550001	41570000	1.90277	CCT6A
NC_057834.1	44140001	44160000	1.56642	CD160
NC_057834.1	44150001	44170000	1.70423	CD160
NC_057824.1	40380001	40400000	1.85525	CD2BP2
NC_057824.1	40390001	40410000	1.96309	CD2BP2
NC_057824.1	40400001	40420000	2.04448	CD2BP2
NC_057824.1	40370001	40390000	2.07109	CD2BP2
NC_057819.1	128370001	128390000	1.5829	CD300LF
NC_057823.1	19540001	19560000	2.17141	CD320
NC_057823.1	19550001	19570000	2.44646	CD320
NC_057818.1	56270001	56290000	1.61534	CD37
NC_057834.1	32410001	32430000	1.68574	CD48
NC_057834.1	32370001	32390000	2.20842	CD48
NC_057834.1	32360001	32380000	2.30726	CD48
NC_057834.1	32400001	32420000	2.37986	CD48
NC_057816.1	13360001	13380000	1.52523	CD5
NC_057816.1	13350001	13370000	1.54681	CD5
NC_057834.1	32520001	32540000	2.76983	CD84
NC_057834.1	32530001	32550000	3.078	CD84
NC_057825.1	56550001	56570000	1.49125	CD8A
NC_057825.1	56560001	56580000	1.63252	CD8A
NC_057839.1	26800001	26820000	1.69293	CDC20B
NC_057839.1	26770001	26790000	1.79175	CDC20B
NC_057839.1	26790001	26810000	1.90277	CDC20B
NC_057839.1	26810001	26830000	2.03522	CDC20B
NC_057839.1	26780001	26800000	2.24324	CDC20B
NC_057823.1	51070001	51090000	1.47341	CDC23
NC_057823.1	51050001	51070000	1.64941	CDC23
NC_057842.1	42020001	42040000	1.61183	CDC40
NC_057822.1	5350001	5370000	1.58001	CDC42
NC_057827.1	69330001	69350000	1.80804	CDC42BPB
NC_057819.1	112650001	112670000	1.4678	CDC6
NC_057834.1	128240001	128260000	1.61233	CDCA8
NC_057818.1	15820001	15840000	1.51038	CDH15
NC_057835.1	71190001	71210000	1.72324	CDH17
NC_057835.1	71170001	71190000	1.92453	CDH17
NC_057835.1	71180001	71200000	2.24781	CDH17
NC_057839.1	53910001	53930000	1.46497	CDH18
NC_057839.1	53900001	53920000	1.47594	CDH18
NC_057839.1	54080001	54100000	1.50994	CDH18
NC_057839.1	54120001	54140000	1.51133	CDH18
NC_057839.1	54130001	54150000	1.51676	CDH18
NC_057839.1	53740001	53760000	1.53052	CDH18
NC_057839.1	53340001	53360000	1.63029	CDH18
NC_057841.1	32340001	32360000	1.81994	CDH2
NC_057841.1	32330001	32350000	1.84673	CDH2
NC_057841.1	32190001	32210000	2.5349	CDH2
NC_057841.1	62060001	62080000	1.53167	CDH20
NC_057837.1	55730001	55750000	1.47946	CDH4
NC_057837.1	55210001	55230000	1.5077	CDH4
NC_057837.1	55740001	55760000	1.50913	CDH4
NC_057837.1	55030001	55050000	1.57519	CDH4
NC_057837.1	55230001	55250000	1.58694	CDH4
NC_057837.1	55220001	55240000	1.69919	CDH4
NC_057837.1	55450001	55470000	1.72265	CDH4
NC_057837.1	55870001	55890000	1.72495	CDH4
NC_057837.1	55440001	55460000	1.82394	CDH4
NC_057837.1	55900001	55920000	1.84377	CDH4
NC_057837.1	55010001	55030000	1.9275	CDH4
NC_057837.1	55860001	55880000	1.9774	CDH4
NC_057837.1	55890001	55910000	2.05422	CDH4
NC_057837.1	55060001	55080000	2.11995	CDH4
NC_057837.1	55830001	55850000	2.23967	CDH4
NC_057837.1	55880001	55900000	2.38471	CDH4
NC_057837.1	55020001	55040000	2.57442	CDH4
NC_057837.1	55050001	55070000	2.79335	CDH4
NC_057839.1	44090001	44110000	1.77804	CDH6
NC_057839.1	44010001	44030000	1.99955	CDH6
NC_057839.1	44020001	44040000	2.41687	CDH6
NC_057818.1	30360001	30380000	1.48215	CDH8
NC_057818.1	30340001	30360000	1.49285	CDH8
NC_057818.1	30350001	30370000	1.55877	CDH8
NC_057818.1	30380001	30400000	1.7254	CDH8
NC_057818.1	30370001	30390000	1.78156	CDH8
NC_057829.1	38840001	38860000	1.61058	CDHR1
NC_057829.1	38830001	38850000	1.79084	CDHR1
NC_057819.1	112090001	112110000	1.51217	CDK12
NC_057830.1	21400001	21420000	1.53429	CDK20
NC_057830.1	21380001	21400000	1.77264	CDK20
NC_057830.1	21310001	21330000	3.13713	CDK20
NC_057819.1	110630001	110650000	1.53621	CDK5RAP3
NC_057819.1	110620001	110640000	1.59792	CDK5RAP3
NC_057832.1	20340001	20360000	1.47703	CDK6
NC_057832.1	20440001	20460000	1.51131	CDK6
NC_057832.1	20380001	20400000	1.67356	CDK6
NC_057832.1	20450001	20470000	1.76946	CDK6
NC_057832.1	20390001	20410000	1.81306	CDK6
NC_057832.1	20430001	20450000	2.06141	CDK6
NC_057832.1	20460001	20480000	2.11933	CDK6
NC_057832.1	20400001	20420000	2.33385	CDK6
NC_057832.1	20420001	20440000	2.43294	CDK6
NC_057832.1	20410001	20430000	2.56036	CDK6
NC_057821.1	37820001	37840000	1.51755	CDKAL1
NC_057821.1	37580001	37600000	1.55976	CDKAL1
NC_057821.1	37610001	37630000	1.79144	CDKAL1
NC_057821.1	37550001	37570000	1.83788	CDKAL1
NC_057821.1	37570001	37590000	1.88725	CDKAL1
NC_057821.1	37560001	37580000	2.14255	CDKAL1
NC_057821.1	37590001	37610000	2.17065	CDKAL1
NC_057821.1	37600001	37620000	2.20967	CDKAL1
NC_057820.1	25680001	25700000	1.5955	CDKL2
NC_057816.1	2320001	2340000	1.48586	CDKN1C
NC_057816.1	2340001	2360000	1.53776	CDKN1C
NC_057816.1	2350001	2370000	1.58495	CDKN1C
NC_057823.1	17680001	17700000	2.24705	CDKN2D
NC_057818.1	15570001	15590000	1.55738	CDT1
NC_057818.1	15590001	15610000	1.5932	CDT1
NC_057818.1	15580001	15600000	1.60139	CDT1
NC_057818.1	15560001	15580000	1.67271	CDT1
NC_057818.1	52990001	53010000	1.60391	CEACAM16
NC_057825.1	83740001	83760000	1.58753	CEBPZ
NC_057825.1	83740001	83760000	1.58753	CEBPZOS
NC_057825.1	83750001	83770000	2.7385	CEBPZOS
NC_057817.1	28280001	28300000	1.63621	CELA1
NC_057817.1	28270001	28290000	1.80081	CELA1
NC_057834.1	41970001	41990000	2.68772	CELF3
NC_057841.1	23470001	23490000	1.62328	CELF4
NC_057841.1	23460001	23480000	1.62669	CELF4
NC_057841.1	23730001	23750000	1.8395	CELF4
NC_057841.1	23710001	23730000	1.91245	CELF4
NC_057841.1	23760001	23780000	2.00016	CELF4
NC_057841.1	23750001	23770000	2.16441	CELF4
NC_057841.1	23740001	23760000	2.26752	CELF4
NC_057841.1	23700001	23720000	2.36973	CELF4
NC_057836.1	3370001	3390000	1.64286	CELSR1
NC_057836.1	3530001	3550000	1.7988	CELSR1
NC_057836.1	3360001	3380000	2.17562	CELSR1
NC_057834.1	57970001	57990000	1.58498	CELSR2
NC_057838.1	62220001	62240000	1.71755	CELSR3
NC_057828.1	70110001	70130000	1.72027	CENPF
NC_057828.1	70090001	70110000	1.91368	CENPF
NC_057828.1	70100001	70120000	2.0093	CENPF
NC_057828.1	57010001	57030000	1.55447	CENPL
NC_057828.1	57000001	57020000	2.10719	CENPL
NC_057828.1	56980001	57000000	2.12578	CENPL
NC_057828.1	56990001	57010000	2.14463	CENPL
NC_057828.1	56970001	56990000	2.18212	CENPL
NC_057836.1	7150001	7170000	1.58265	CENPM
NC_057836.1	7140001	7160000	1.60528	CENPM
NC_057836.1	7160001	7180000	1.65538	CENPM
NC_057836.1	7120001	7140000	1.71064	CENPM
NC_057836.1	7130001	7150000	1.86787	CENPM
NC_057818.1	9470001	9490000	1.61813	CENPN
NC_057818.1	9460001	9480000	1.6186	CENPN
NC_057818.1	9450001	9470000	1.72891	CENPN
NC_057819.1	105580001	105600000	1.51737	CENPV
NC_057819.1	122670001	122690000	1.50732	CENPX
NC_057819.1	122680001	122700000	2.02742	CENPX
NC_057828.1	51240001	51260000	1.46668	CEP104
NC_057819.1	133640001	133660000	1.54135	CEP112
NC_057819.1	133630001	133650000	1.68816	CEP112
NC_057819.1	133620001	133640000	1.77829	CEP112
NC_057819.1	133610001	133630000	1.84139	CEP112
NC_057819.1	133600001	133620000	1.87324	CEP112
NC_057819.1	133590001	133610000	1.95153	CEP112
NC_057823.1	32370001	32390000	1.45941	CEP120
NC_057823.1	32400001	32420000	1.62831	CEP120
NC_057823.1	32380001	32400000	1.64224	CEP120
NC_057832.1	100380001	100400000	1.45807	CEP41
NC_057832.1	100430001	100450000	1.53019	CEP41
NC_057832.1	100420001	100440000	1.84493	CEP41
NC_057840.1	47790001	47810000	1.52195	CEP43
NC_057840.1	47810001	47830000	1.75806	CEP43
NC_057840.1	47780001	47800000	1.86312	CEP43
NC_057840.1	47800001	47820000	1.99495	CEP43
NC_057833.1	86830001	86850000	1.54254	CEP70
NC_057833.1	86770001	86790000	1.65628	CEP70
NC_057833.1	86820001	86840000	1.66747	CEP70
NC_057833.1	86930001	86950000	1.74858	CEP70
NC_057833.1	86780001	86800000	1.76523	CEP70
NC_057833.1	86810001	86830000	1.93536	CEP70
NC_057833.1	86790001	86810000	2.04647	CEP70
NC_057833.1	86800001	86820000	2.14346	CEP70
NC_057842.1	34800001	34820000	1.46482	CEP85L
NC_057842.1	34780001	34800000	1.49263	CEP85L
NC_057842.1	34810001	34830000	1.76647	CEP85L
NC_057842.1	34720001	34740000	1.83268	CEP85L
NC_057823.1	8250001	8270000	1.92295	CERS1
NC_057823.1	8240001	8260000	2.00067	CERS1
NC_057823.1	8230001	8250000	2.53329	CERS1
NC_057823.1	8220001	8240000	2.82832	CERS1
NC_057823.1	8210001	8230000	3.07475	CERS1
NC_057827.1	10310001	10330000	1.51247	CERS3
NC_057827.1	10330001	10350000	1.5577	CERS3
NC_057827.1	10290001	10310000	1.77382	CERS3
NC_057827.1	10320001	10340000	1.96567	CERS3
NC_057817.1	29500001	29520000	1.81632	CERS5
NC_057847.1	30680001	30700000	1.80995	CERS6
NC_057847.1	30670001	30690000	1.93807	CERS6
NC_057826.1	92800001	92820000	1.571	CERT1
NC_057838.1	71390001	71410000	1.67232	CFAP100
NC_057838.1	71380001	71400000	1.70194	CFAP100
NC_057838.1	71370001	71390000	2.34569	CFAP100
NC_057838.1	71400001	71420000	2.37681	CFAP100
NC_057838.1	71410001	71430000	2.43132	CFAP100
NC_057838.1	71420001	71440000	2.51983	CFAP100
NC_057842.1	62770001	62790000	2.05753	CFAP206
NC_057842.1	62800001	62820000	2.05805	CFAP206
NC_057842.1	62790001	62810000	2.87272	CFAP206
NC_057838.1	53750001	53770000	1.64918	CFAP20DC
NC_057838.1	53550001	53570000	1.70906	CFAP20DC
NC_057838.1	53540001	53560000	1.847	CFAP20DC
NC_057838.1	53770001	53790000	1.89875	CFAP20DC
NC_057845.1	5100001	5120000	1.72579	CFAP298
NC_057836.1	57820001	57840000	1.45855	CFAP54
NC_057836.1	57990001	58010000	1.60103	CFAP54
NC_057836.1	57970001	57990000	1.63792	CFAP54
NC_057836.1	58030001	58050000	1.71586	CFAP54
NC_057836.1	58050001	58070000	1.71874	CFAP54
NC_057836.1	57980001	58000000	1.75951	CFAP54
NC_057836.1	58060001	58080000	1.77643	CFAP54
NC_057836.1	58110001	58130000	1.85565	CFAP54
NC_057836.1	58010001	58030000	1.969	CFAP54
NC_057836.1	57830001	57850000	2.0073	CFAP54
NC_057836.1	58100001	58120000	2.08438	CFAP54
NC_057836.1	58080001	58100000	2.09769	CFAP54
NC_057836.1	58040001	58060000	2.12547	CFAP54
NC_057836.1	58070001	58090000	2.14585	CFAP54
NC_057836.1	58000001	58020000	2.15304	CFAP54
NC_057836.1	58090001	58110000	2.21335	CFAP54
NC_057834.1	123000001	123020000	1.51644	CFAP57
NC_057829.1	68020001	68040000	2.13785	CFAP58
NC_057829.1	68030001	68050000	2.33752	CFAP58
NC_057829.1	68040001	68060000	2.37023	CFAP58
NC_057837.1	39880001	39900000	1.82412	CFAP61
NC_057829.1	29020001	29040000	1.59377	CFAP70
NC_057829.1	29030001	29050000	1.71174	CFAP70
NC_057825.1	4410001	4430000	2.08951	CFAP77
NC_057833.1	53910001	53930000	1.68933	CFAP91
NC_057833.1	53920001	53940000	1.73307	CFAP91
NC_057838.1	69710001	69730000	1.46117	CFAP92
NC_057838.1	69700001	69720000	1.59472	CFAP92
NC_057838.1	69690001	69710000	1.8226	CFAP92
NC_057843.1	44260001	44280000	1.57099	CFAP95
NC_057843.1	44250001	44270000	1.68237	CFAP95
NC_057832.1	59130001	59150000	1.60214	CFTR
NC_057832.1	59360001	59380000	1.78082	CFTR
NC_057832.1	59380001	59400000	1.95443	CFTR
NC_057832.1	59370001	59390000	2.30691	CFTR
NC_057819.1	108470001	108490000	2.11822	CHAD
NC_057832.1	102930001	102950000	2.12978	CHCHD3
NC_057838.1	68850001	68870000	1.70131	CHCHD4
NC_057838.1	68860001	68880000	2.20975	CHCHD4
NC_057835.1	27130001	27150000	1.46286	CHCHD7
NC_057835.1	27100001	27120000	2.11218	CHCHD7
NC_057835.1	27060001	27080000	2.21969	CHCHD7
NC_057835.1	27090001	27110000	2.23087	CHCHD7
NC_057835.1	27110001	27130000	2.3483	CHCHD7
NC_057835.1	27080001	27100000	2.83125	CHCHD7
NC_057835.1	27070001	27090000	2.86871	CHCHD7
NC_057834.1	44910001	44930000	1.68082	CHD1L
NC_057834.1	44900001	44920000	2.05332	CHD1L
NC_057818.1	22810001	22830000	1.50977	CHD9
NC_057818.1	22910001	22930000	1.59182	CHD9
NC_057818.1	22690001	22710000	1.60027	CHD9
NC_057818.1	22400001	22420000	1.68263	CHD9
NC_057818.1	22930001	22950000	1.82163	CHD9
NC_057818.1	22950001	22970000	2.0635	CHD9
NC_057818.1	22940001	22960000	2.09376	CHD9
NC_057818.1	22680001	22700000	2.40894	CHD9
NC_057838.1	58200001	58220000	1.51501	CHDH
NC_057819.1	27940001	27960000	1.75823	CHFR
NC_057838.1	37800001	37820000	1.57447	CHL1
NC_057838.1	37790001	37810000	1.76207	CHL1
NC_057838.1	37770001	37790000	1.7849	CHL1
NC_057838.1	37780001	37800000	2.06937	CHL1
NC_057828.1	36780001	36800000	1.56116	CHML
NC_057841.1	45640001	45660000	1.86309	CHMP1B
NC_057826.1	79490001	79510000	2.19586	CHMP4A
NC_057826.1	79500001	79520000	2.3403	CHMP4A
NC_057826.1	79510001	79530000	2.41667	CHMP4A
NC_057819.1	123470001	123490000	1.47444	CHMP6
NC_057819.1	123450001	123470000	1.53013	CHMP6
NC_057816.1	44120001	44140000	1.51796	CHORDC1
NC_057829.1	2170001	2190000	1.744	CHRM3
NC_057827.1	34270001	34290000	2.08308	CHRNA5
NC_057836.1	51060001	51080000	1.88101	CHST11
NC_057836.1	51020001	51040000	2.09599	CHST11
NC_057836.1	51000001	51020000	2.15995	CHST11
NC_057836.1	51010001	51030000	2.45106	CHST11
NC_057824.1	54290001	54310000	1.71768	CHST12
NC_057823.1	26590001	26610000	1.94713	CHSY3
NC_057823.1	26580001	26600000	1.9915	CHSY3
NC_057824.1	24140001	24160000	1.6702	CIITA
NC_057824.1	24150001	24170000	2.24797	CIITA
NC_057831.1	23480001	23500000	1.55025	CISD2
NC_057831.1	23460001	23480000	1.80169	CISD2
NC_057831.1	23430001	23450000	2.3049	CISD2
NC_057831.1	23450001	23470000	2.48321	CISD2
NC_057831.1	23440001	23460000	2.62514	CISD2
NC_057838.1	60710001	60730000	1.78876	CISH
NC_057838.1	60730001	60750000	1.87888	CISH
NC_057838.1	60720001	60740000	1.9697	CISH
NC_057825.1	8070001	8090000	1.60473	CIZ1
NC_057844.1	22170001	22190000	1.48017	CKAP2
NC_057844.1	22190001	22210000	1.82992	CKAP2
NC_057844.1	22180001	22200000	2.3285	CKAP2
NC_057834.1	38730001	38750000	1.95381	CKS1B
NC_057832.1	112260001	112280000	1.53432	CLCN1
NC_057832.1	112290001	112310000	1.67194	CLCN1
NC_057833.1	41960001	41980000	1.52393	CLDN1
NC_057833.1	41870001	41890000	1.56709	CLDN1
NC_057833.1	41970001	41990000	1.84044	CLDN1
NC_057833.1	41980001	42000000	2.15477	CLDN1
NC_057832.1	18170001	18190000	1.4966	CLDN12
NC_057832.1	18190001	18210000	1.54074	CLDN12
NC_057832.1	18180001	18200000	1.67331	CLDN12
NC_057845.1	7690001	7710000	1.55153	CLDN8
NC_057845.1	41900001	41920000	1.58692	CLDND1
NC_057845.1	41850001	41870000	1.85652	CLDND1
NC_057836.1	19910001	19930000	2.35002	CLEC12A
NC_057824.1	24470001	24490000	1.50278	CLEC16A
NC_057824.1	24460001	24480000	1.55049	CLEC16A
NC_057824.1	24440001	24460000	1.77693	CLEC16A
NC_057824.1	24450001	24470000	1.86408	CLEC16A
NC_057824.1	24480001	24500000	2.14882	CLEC16A
NC_057822.1	7960001	7980000	1.51784	CLIC4
NC_057822.1	7900001	7920000	1.58342	CLIC4
NC_057822.1	7950001	7970000	1.59177	CLIC4
NC_057823.1	70220001	70240000	1.72564	CLINT1
NC_057819.1	19560001	19580000	1.89625	CLIP1
NC_057819.1	19520001	19540000	1.95526	CLIP1
NC_057827.1	61910001	61930000	1.5969	CLMN
NC_057827.1	61980001	62000000	1.66333	CLMN
NC_057827.1	61940001	61960000	1.78139	CLMN
NC_057827.1	61930001	61950000	1.82017	CLMN
NC_057827.1	61970001	61990000	2.02223	CLMN
NC_057827.1	61920001	61940000	2.0553	CLMN
NC_057820.1	44420001	44440000	1.63478	CLOCK
NC_057834.1	129990001	130010000	1.79592	CLSPN
NC_057834.1	130010001	130030000	2.02433	CLSPN
NC_057834.1	129980001	130000000	2.09718	CLSPN
NC_057834.1	130000001	130020000	2.25486	CLSPN
NC_057834.1	129970001	129990000	2.2737	CLSPN
NC_057833.1	89010001	89030000	1.54202	CLSTN2
NC_057833.1	88680001	88700000	1.68953	CLSTN2
NC_057833.1	88690001	88710000	1.74122	CLSTN2
NC_057833.1	88950001	88970000	1.79381	CLSTN2
NC_057833.1	88940001	88960000	1.9553	CLSTN2
NC_057833.1	88990001	89010000	2.17221	CLSTN2
NC_057833.1	89000001	89020000	2.20085	CLSTN2
NC_057824.1	17720001	17740000	1.69522	CLUAP1
NC_057824.1	17730001	17750000	1.89876	CLUAP1
NC_057824.1	17740001	17760000	2.11307	CLUAP1
NC_057841.1	38740001	38760000	1.52169	CLUL1
NC_057841.1	38780001	38800000	1.67271	CLUL1
NC_057835.1	30420001	30440000	1.53251	CLVS1
NC_057835.1	30410001	30430000	2.01216	CLVS1
NC_057835.1	30400001	30420000	3.07816	CLVS1
NC_057836.1	31160001	31180000	1.59194	CMAS
NC_057836.1	31260001	31280000	2.10026	CMAS
NC_057836.1	31270001	31290000	2.40587	CMAS
NC_057818.1	9420001	9440000	1.60271	CMC2
NC_057818.1	9450001	9470000	1.72891	CMC2
NC_057818.1	34960001	34980000	1.50299	CMTM2
NC_057818.1	35010001	35030000	1.61858	CMTM2
NC_057818.1	34970001	34990000	1.7017	CMTM2
NC_057818.1	35010001	35030000	1.61858	CMTM3
NC_057818.1	35010001	35030000	1.61858	CMTM4
NC_057818.1	40230001	40250000	1.88118	CMTR2
NC_057837.1	64690001	64710000	1.66808	CNBD2
NC_057818.1	19920001	19940000	1.53531	CNEP1R1
NC_057818.1	51310001	51330000	1.78987	CNFN
NC_057831.1	64890001	64910000	1.55268	CNGA1
NC_057834.1	71430001	71450000	1.68996	CNN3
NC_057834.1	71450001	71470000	1.78921	CNN3
NC_057834.1	71440001	71460000	2.47135	CNN3
NC_057817.1	41990001	42010000	1.47879	CNOT2
NC_057832.1	105270001	105290000	1.45884	CNOT4
NC_057832.1	105150001	105170000	1.60238	CNOT4
NC_057832.1	105250001	105270000	1.63247	CNOT4
NC_057832.1	105260001	105280000	1.74538	CNOT4
NC_057832.1	105200001	105220000	1.81691	CNOT4
NC_057832.1	105180001	105200000	2.01372	CNOT4
NC_057832.1	105160001	105180000	2.13854	CNOT4
NC_057832.1	105170001	105190000	2.17592	CNOT4
NC_057832.1	105190001	105210000	2.19485	CNOT4
NC_057822.1	28300001	28320000	1.77814	CNOT9
NC_057822.1	7000001	7020000	1.48099	CNR2
NC_057819.1	115050001	115070000	1.51453	CNTD1
NC_057819.1	115080001	115100000	1.71124	CNTD1
NC_057830.1	34870001	34890000	1.63448	CNTFR
NC_057830.1	34860001	34880000	1.71457	CNTFR
NC_057830.1	34820001	34840000	1.93276	CNTFR
NC_057830.1	34830001	34850000	2.06244	CNTFR
NC_057830.1	34850001	34870000	2.13487	CNTFR
NC_057830.1	34840001	34860000	2.15481	CNTFR
NC_057843.1	26740001	26760000	1.52235	CNTLN
NC_057843.1	26600001	26620000	1.52497	CNTLN
NC_057843.1	26670001	26690000	1.60813	CNTLN
NC_057843.1	26710001	26730000	1.63911	CNTLN
NC_057843.1	26640001	26660000	1.65893	CNTLN
NC_057843.1	26770001	26790000	1.78598	CNTLN
NC_057843.1	26750001	26770000	1.94983	CNTLN
NC_057843.1	26760001	26780000	1.98409	CNTLN
NC_057843.1	26700001	26720000	2.04723	CNTLN
NC_057843.1	26630001	26650000	2.15217	CNTLN
NC_057843.1	26610001	26630000	2.36616	CNTLN
NC_057843.1	26620001	26640000	2.43681	CNTLN
NC_057838.1	35420001	35440000	1.5856	CNTN4
NC_057838.1	35440001	35460000	1.81792	CNTN4
NC_057838.1	35430001	35450000	1.90863	CNTN4
NC_057815.1	23920001	23940000	1.55672	CNTN5
NC_057815.1	24310001	24330000	1.64047	CNTN5
NC_057815.1	24320001	24340000	1.83177	CNTN5
NC_057838.1	37130001	37150000	1.48994	CNTN6
NC_057838.1	37140001	37160000	1.49185	CNTN6
NC_057847.1	76530001	76550000	1.50046	CNTNAP5
NC_057847.1	76820001	76840000	1.51805	CNTNAP5
NC_057847.1	76900001	76920000	1.51972	CNTNAP5
NC_057847.1	76440001	76460000	1.56754	CNTNAP5
NC_057847.1	76840001	76860000	1.60151	CNTNAP5
NC_057847.1	77420001	77440000	1.623	CNTNAP5
NC_057847.1	76850001	76870000	1.62414	CNTNAP5
NC_057847.1	76910001	76930000	1.62559	CNTNAP5
NC_057847.1	76410001	76430000	1.63151	CNTNAP5
NC_057847.1	77470001	77490000	1.69361	CNTNAP5
NC_057847.1	76030001	76050000	1.74522	CNTNAP5
NC_057847.1	76420001	76440000	1.91744	CNTNAP5
NC_057847.1	77000001	77020000	1.98103	CNTNAP5
NC_057847.1	76040001	76060000	2.01739	CNTNAP5
NC_057830.1	2390001	2410000	1.64377	CNTRL
NC_057819.1	100140001	100160000	1.5416	CNTROB
NC_057832.1	56910001	56930000	1.69616	COG5
NC_057835.1	81830001	81850000	1.61503	COL14A1
NC_057842.1	12130001	12150000	1.53794	COL19A1
NC_057842.1	12140001	12160000	1.53937	COL19A1
NC_057819.1	108660001	108680000	2.06285	COL1A1
NC_057819.1	108650001	108670000	2.26899	COL1A1
NC_057834.1	80350001	80370000	1.50245	COL24A1
NC_057834.1	80380001	80400000	1.68994	COL24A1
NC_057834.1	80400001	80420000	1.70817	COL24A1
NC_057834.1	80360001	80380000	1.74014	COL24A1
NC_057834.1	80340001	80360000	1.74997	COL24A1
NC_057834.1	80390001	80410000	1.82237	COL24A1
NC_057834.1	80370001	80390000	1.9553	COL24A1
NC_057831.1	18230001	18250000	1.65131	COL25A1
NC_057831.1	18000001	18020000	1.78503	COL25A1
NC_057831.1	18240001	18260000	1.84778	COL25A1
NC_057830.1	9050001	9070000	1.4817	COL27A1
NC_057830.1	9000001	9020000	1.54619	COL27A1
NC_057830.1	9040001	9060000	1.64791	COL27A1
NC_057832.1	25590001	25610000	1.46683	COL28A1
NC_057832.1	25450001	25470000	1.5656	COL28A1
NC_057832.1	25440001	25460000	1.59838	COL28A1
NC_057832.1	25370001	25390000	1.65243	COL28A1
NC_057832.1	25480001	25500000	1.76703	COL28A1
NC_057832.1	25600001	25620000	1.86487	COL28A1
NC_057832.1	25490001	25510000	2.22363	COL28A1
NC_057822.1	20120001	20140000	2.51247	COL4A4
NC_057822.1	20130001	20150000	2.68387	COL4A4
NC_057833.1	72220001	72240000	1.67387	COL6A1
NC_057833.1	72090001	72110000	1.63128	COL6A2
NC_057833.1	72080001	72100000	1.64936	COL6A2
NC_057834.1	136670001	136690000	1.46939	COL6A3
NC_057834.1	136680001	136700000	1.49926	COL6A3
NC_057834.1	136500001	136520000	1.60119	COL6A3
NC_057838.1	62230001	62250000	1.78351	COL7A1
NC_057834.1	129670001	129690000	1.67481	COL8A2
NC_057834.1	129680001	129700000	2.10152	COL8A2
NC_057842.1	12310001	12330000	1.63714	COL9A1
NC_057842.1	12330001	12350000	1.75541	COL9A1
NC_057842.1	12320001	12340000	1.77098	COL9A1
NC_057841.1	38590001	38610000	1.46939	COLEC12
NC_057837.1	61650001	61670000	1.61935	COMMD7
NC_057831.1	64400001	64420000	3.06801	COMMD8
NC_057831.1	64410001	64430000	3.19994	COMMD8
NC_057831.1	64430001	64450000	3.43101	COMMD8
NC_057831.1	64370001	64390000	3.44074	COMMD8
NC_057831.1	64390001	64410000	3.44313	COMMD8
NC_057831.1	64380001	64400000	3.61015	COMMD8
NC_057823.1	8220001	8240000	2.82832	COPE
NC_057823.1	8200001	8220000	2.89482	COPE
NC_057823.1	8190001	8210000	3.06996	COPE
NC_057823.1	8210001	8230000	3.07475	COPE
NC_057832.1	100640001	100660000	1.50727	COPG2
NC_057826.1	40410001	40430000	1.67446	COPS2
NC_057826.1	40370001	40390000	1.682	COPS2
NC_057835.1	34570001	34590000	1.58075	COPS5
NC_057819.1	110630001	110650000	1.53621	COPZ2
NC_057819.1	110580001	110600000	1.54146	COPZ2
NC_057819.1	110620001	110640000	1.59792	COPZ2
NC_057817.1	54760001	54780000	1.66161	COQ10A
NC_057822.1	47850001	47870000	1.55309	COQ10B
NC_057822.1	47880001	47900000	1.87186	COQ10B
NC_057819.1	10050001	10070000	1.52759	COQ5
NC_057826.1	17300001	17320000	1.67761	COQ6
NC_057826.1	17320001	17340000	1.72786	COQ6
NC_057826.1	17310001	17330000	2.07981	COQ6
NC_057824.1	31190001	31210000	1.47013	COQ7
NC_057824.1	31200001	31220000	1.60649	COQ7
NC_057831.1	64580001	64600000	1.48324	CORIN
NC_057831.1	64590001	64610000	1.50798	CORIN
NC_057831.1	64770001	64790000	1.5645	CORIN
NC_057831.1	64790001	64810000	1.56468	CORIN
NC_057831.1	64550001	64570000	1.71055	CORIN
NC_057831.1	64650001	64670000	1.73775	CORIN
NC_057831.1	64800001	64820000	1.75512	CORIN
NC_057831.1	64640001	64660000	1.78387	CORIN
NC_057831.1	64730001	64750000	1.93244	CORIN
NC_057831.1	64630001	64650000	2.01524	CORIN
NC_057824.1	39990001	40010000	1.60914	CORO1A
NC_057819.1	8640001	8660000	1.5968	CORO1C
NC_057819.1	8650001	8670000	1.83416	CORO1C
NC_057826.1	84540001	84560000	1.53955	CORO2B
NC_057826.1	84530001	84550000	1.82892	CORO2B
NC_057823.1	10010001	10030000	1.46557	CPAMD8
NC_057844.1	17050001	17070000	1.57547	CPB2
NC_057819.1	94250001	94270000	1.50517	CPD
NC_057819.1	94170001	94190000	1.69551	CPD
NC_057819.1	94160001	94180000	1.78156	CPD
NC_057819.1	94180001	94200000	1.93611	CPD
NC_057819.1	94190001	94210000	2.00106	CPD
NC_057819.1	94220001	94240000	2.10521	CPD
NC_057819.1	94230001	94250000	2.13069	CPD
NC_057819.1	94240001	94260000	2.13443	CPD
NC_057820.1	7240001	7260000	1.60848	CPEB2
NC_057822.1	410001	430000	1.59511	CPLANE2
NC_057822.1	420001	440000	1.60755	CPLANE2
NC_057820.1	370001	390000	1.98584	CPLX1
NC_057820.1	380001	400000	2.04009	CPLX1
NC_057820.1	320001	340000	2.34568	CPLX1
NC_057820.1	310001	330000	2.35727	CPLX1
NC_057820.1	360001	380000	2.66905	CPLX1
NC_057820.1	350001	370000	2.67284	CPLX1
NC_057820.1	340001	360000	2.79311	CPLX1
NC_057820.1	330001	350000	2.85014	CPLX1
NC_057820.1	300001	320000	3.03168	CPLX1
NC_057841.1	60410001	60430000	1.46566	CPLX4
NC_057837.1	64380001	64400000	1.50602	CPNE1
NC_057818.1	26370001	26390000	1.50703	CPNE2
NC_057818.1	26360001	26380000	1.61744	CPNE2
NC_057818.1	26330001	26350000	1.76728	CPNE2
NC_057818.1	26350001	26370000	1.91595	CPNE2
NC_057818.1	26340001	26360000	2.08397	CPNE2
NC_057833.1	79510001	79530000	1.60295	CPNE4
NC_057833.1	79540001	79560000	1.66577	CPNE4
NC_057833.1	79550001	79570000	1.98945	CPNE4
NC_057833.1	79570001	79590000	2.17732	CPNE4
NC_057833.1	79560001	79580000	2.46793	CPNE4
NC_057826.1	79390001	79410000	1.66277	CPNE6
NC_057826.1	79400001	79420000	2.57437	CPNE6
NC_057817.1	41100001	41120000	1.65753	CPNE8
NC_057817.1	41230001	41250000	1.70265	CPNE8
NC_057817.1	41090001	41110000	1.84764	CPNE8
NC_057835.1	68740001	68760000	1.48588	CPQ
NC_057835.1	68730001	68750000	1.6212	CPQ
NC_057835.1	68720001	68740000	1.68928	CPQ
NC_057825.1	18780001	18800000	1.47026	CPSF3
NC_057825.1	18770001	18790000	1.48733	CPSF3
NC_057834.1	113450001	113470000	1.62366	CPT2
NC_057828.1	8950001	8970000	1.48034	CR2
NC_057828.1	8980001	9000000	1.57131	CR2
NC_057828.1	8960001	8980000	1.85098	CR2
NC_057828.1	8970001	8990000	2.32385	CR2
NC_057817.1	23520001	23540000	1.48372	CRADD
NC_057817.1	23510001	23530000	1.5064	CRADD
NC_057817.1	23460001	23480000	1.5157	CRADD
NC_057817.1	23660001	23680000	1.58499	CRADD
NC_057817.1	23670001	23690000	1.77353	CRADD
NC_057825.1	12240001	12260000	1.67831	CRB2
NC_057822.1	38370001	38390000	1.48344	CREB1
NC_057825.1	84320001	84340000	1.63117	CRIM1
NC_057827.1	71280001	71300000	1.50802	CRIP1
NC_057823.1	8320001	8340000	1.75782	CRTC1
NC_057823.1	8360001	8380000	1.87378	CRTC1
NC_057823.1	8330001	8350000	2.17537	CRTC1
NC_057823.1	8340001	8360000	2.89414	CRTC1
NC_057823.1	8350001	8370000	3.14864	CRTC1
NC_057842.1	45210001	45230000	1.47995	CRYBG1
NC_057842.1	45350001	45370000	1.53078	CRYBG1
NC_057842.1	45400001	45420000	1.56695	CRYBG1
NC_057842.1	45360001	45380000	1.90364	CRYBG1
NC_057842.1	45340001	45360000	2.02695	CRYBG1
NC_057842.1	45370001	45390000	2.18164	CRYBG1
NC_057833.1	38530001	38550000	1.57273	CRYGS
NC_057833.1	38570001	38590000	1.60374	CRYGS
NC_057817.1	54760001	54780000	1.66161	CS
NC_057836.1	7420001	7440000	1.87623	CSDC2
NC_057834.1	52540001	52560000	1.56276	CSDE1
NC_057834.1	52530001	52550000	1.56417	CSDE1
NC_057846.1	11370001	11390000	1.52588	CSMD1
NC_057846.1	12740001	12760000	1.54076	CSMD1
NC_057846.1	12120001	12140000	1.60551	CSMD1
NC_057846.1	12750001	12770000	1.76678	CSMD1
NC_057846.1	12990001	13010000	2.02605	CSMD1
NC_057846.1	12110001	12130000	2.28622	CSMD1
NC_057834.1	131970001	131990000	1.46043	CSMD2
NC_057834.1	131650001	131670000	1.57965	CSMD2
NC_057834.1	131980001	132000000	1.67177	CSMD2
NC_057834.1	131920001	131940000	1.69227	CSMD2
NC_057834.1	132030001	132050000	1.7099	CSMD2
NC_057834.1	131960001	131980000	1.90167	CSMD2
NC_057834.1	131660001	131680000	2.02162	CSMD2
[truncated: 11,424 more rows]

## Sheet: Table S7
Table S7. A summary of genes from XP-EHH in the Tahe red deer and other populations.
Chrom	Starting position	Ending position	XP-EHH	Gene
NC_057836.1	6520001	6540001	0.0816901	A4GALT
NC_057828.1	56720001	56740001	0.104	AADACL3
NC_057821.1	18820001	18840001	0.0681818	AARS2
NC_057821.1	18780001	18800001	0.803644	AARS2
NC_057821.1	18800001	18820001	1	AARS2
NC_057824.1	28840001	28860001	0.114583	ABCC1
NC_057824.1	28820001	28840001	0.158654	ABCC1
NC_057819.1	108320001	108340001	0.34292	ABCC3
NC_057819.1	108300001	108320001	0.523985	ABCC3
NC_057833.1	36360001	36380001	0.168421	ABCF3
NC_057815.1	43400001	43420001	0.163934	ABCG4
NC_057838.1	59960001	59980001	0.630705	ABHD14A
NC_057838.1	59960001	59980001	0.630705	ABHD14B
NC_057819.1	93540001	93560001	0.327402	ABHD15
NC_057823.1	45780001	45800001	0.177083	ABHD17A
NC_057823.1	45800001	45820001	0.391304	ABHD17A
NC_057825.1	5900001	5920001	0.352941	ABL1
NC_057825.1	5940001	5960001	0.534884	ABL1
NC_057825.1	5860001	5880001	0.879397	ABL1
NC_057825.1	5880001	5900001	0.9375	ABL1
NC_057825.1	5920001	5940001	1	ABL1
NC_057819.1	94500001	94520001	0.075188	ABR
NC_057819.1	94520001	94540001	0.40884	ABR
NC_057815.1	78040001	78060001	0.156566	ABTB2
NC_057819.1	8900001	8920001	0.0677966	ACACB
NC_057822.1	36380001	36400001	0.45679	ACADL
NC_057819.1	99620001	99640001	0.08	ACAP1
NC_057819.1	99640001	99660001	0.163636	ACAP1
NC_057823.1	20700001	20720001	0.273723	ACER1
NC_057823.1	20680001	20700001	0.69163	ACER1
NC_057823.1	20720001	20740001	0.91791	ACER1
NC_057834.1	112120001	112140001	0.0852713	ACOT11
NC_057825.1	100880001	100900001	0.204545	ACOXL
NC_057823.1	20780001	20800001	0.128205	ACSBG2
NC_057819.1	108460001	108480001	0.0756757	ACSF2
NC_057818.1	15760001	15780001	0.178862	ACSF3
NC_057818.1	15800001	15820001	0.353383	ACSF3
NC_057818.1	15720001	15740001	0.479452	ACSF3
NC_057818.1	15820001	15840001	0.847134	ACSF3
NC_057829.1	75320001	75340001	0.129944	ACSL5
NC_057823.1	24980001	25000001	0.08	ACSL6
NC_057823.1	24960001	24980001	0.735	ACSL6
NC_057829.1	54140001	54160001	0.0733945	ACTA2
NC_057830.1	13720001	13740001	0.994382	ACTL7A
NC_057830.1	13740001	13760001	0.956311	ACTL7B
NC_057830.1	13720001	13740001	0.994382	ACTL7B
NC_057832.1	120060001	120080001	0.230159	ACTR3B
NC_057838.1	59960001	59980001	0.630705	ACY1
NC_057829.1	87720001	87740001	0.132597	ADAM12
NC_057845.1	11340001	11360001	0.0862944	ADAMTS1
NC_057845.1	11300001	11320001	0.241379	ADAMTS1
NC_057845.1	11360001	11380001	0.259912	ADAMTS1
NC_057845.1	11380001	11400001	0.677966	ADAMTS1
NC_057823.1	5920001	5940001	0.280612	ADAMTS2
NC_057823.1	5860001	5880001	0.290323	ADAMTS2
NC_057823.1	5900001	5920001	0.58209	ADAMTS2
NC_057823.1	5840001	5860001	0.646586	ADAMTS2
NC_057823.1	5880001	5900001	0.996154	ADAMTS2
NC_057843.1	24940001	24960001	0.0662983	ADAMTSL1
NC_057843.1	25680001	25700001	0.0856031	ADAMTSL1
NC_057843.1	24960001	24980001	0.106383	ADAMTSL1
NC_057843.1	26000001	26020001	0.19598	ADAMTSL1
NC_057843.1	25600001	25620001	0.296774	ADAMTSL1
NC_057843.1	25000001	25020001	0.426523	ADAMTSL1
NC_057843.1	25020001	25040001	0.478469	ADAMTSL1
NC_057843.1	25540001	25560001	0.701887	ADAMTSL1
NC_057843.1	25560001	25580001	0.944134	ADAMTSL1
NC_057843.1	25580001	25600001	0.952174	ADAMTSL1
NC_057837.1	45540001	45560001	0.0670732	ADARB2
NC_057837.1	45560001	45580001	0.0725806	ADARB2
NC_057837.1	45840001	45860001	0.0810811	ADARB2
NC_057837.1	46080001	46100001	0.144531	ADARB2
NC_057837.1	45800001	45820001	0.258065	ADARB2
NC_057837.1	45860001	45880001	0.364964	ADARB2
NC_057837.1	46020001	46040001	0.743363	ADARB2
NC_057837.1	45880001	45900001	0.85625	ADARB2
NC_057837.1	45900001	45920001	1	ADARB2
NC_057837.1	45920001	45940001	1	ADARB2
NC_057837.1	45940001	45960001	1	ADARB2
NC_057837.1	45960001	45980001	1	ADARB2
NC_057837.1	45980001	46000001	1	ADARB2
NC_057837.1	46000001	46020001	1	ADARB2
NC_057823.1	45800001	45820001	0.391304	ADAT3
NC_057839.1	65560001	65580001	0.335632	ADCY2
NC_057839.1	65620001	65640001	0.808989	ADCY2
NC_057839.1	65600001	65620001	0.830189	ADCY2
NC_057839.1	65580001	65600001	0.953125	ADCY2
NC_057821.1	21660001	21680001	0.0934959	ADGRF4
NC_057821.1	21060001	21080001	0.0765957	ADGRF5
NC_057820.1	38880001	38900001	0.146707	ADGRL3
NC_057820.1	38920001	38940001	0.157407	ADGRL3
NC_057820.1	38900001	38920001	0.895349	ADGRL3
NC_057823.1	90060001	90080001	0.0743802	ADGRV1
NC_057823.1	90360001	90380001	0.0769231	ADGRV1
NC_057823.1	90340001	90360001	0.213974	ADGRV1
NC_057834.1	129700001	129720001	0.19598	ADPRS
NC_057820.1	3520001	3540001	0.258065	AFAP1
NC_057820.1	3480001	3500001	0.368231	AFAP1
NC_057820.1	3500001	3520001	0.726744	AFAP1
NC_057820.1	3600001	3620001	0.869888	AFAP1
NC_057820.1	3580001	3600001	0.956938	AFAP1
NC_057820.1	3540001	3560001	1	AFAP1
NC_057820.1	3560001	3580001	1	AFAP1
NC_057815.1	90080001	90100001	0.501961	AGBL2
NC_057832.1	110620001	110640001	0.22807	AGK
NC_057832.1	33480001	33500001	0.228311	AGMO
NC_057832.1	32800001	32820001	0.424242	AGMO
NC_057832.1	32820001	32840001	0.457286	AGMO
NC_057825.1	5680001	5700001	0.213542	AIF1L
NC_057825.1	5700001	5720001	0.977011	AIF1L
NC_057834.1	34160001	34180001	0.343629	AIM2
NC_057834.1	34200001	34220001	0.417431	AIM2
NC_057834.1	34180001	34200001	0.424028	AIM2
NC_057827.1	63100001	63120001	0.138462	AK7
NC_057827.1	63120001	63140001	0.19697	AK7
NC_057825.1	4260001	4280001	0.866109	AK8
NC_057825.1	4280001	4300001	0.993902	AK8
NC_057823.1	11620001	11640001	0.0842105	AKAP8L
NC_057828.1	35080001	35100001	0.461538	AKT3
NC_057845.1	47740001	47760001	0.118367	ALCAM
NC_057845.1	48300001	48320001	0.217523	ALCAM
NC_057845.1	48480001	48500001	0.531722	ALCAM
NC_057845.1	48060001	48080001	0.76	ALCAM
NC_057845.1	48040001	48060001	0.884058	ALCAM
NC_057845.1	47760001	47780001	0.910569	ALCAM
NC_057845.1	48460001	48480001	0.95045	ALCAM
NC_057838.1	71320001	71340001	0.120588	ALDH1L1
NC_057838.1	71340001	71360001	0.232227	ALDH1L1
NC_057830.1	20360001	20380001	0.742574	ALDOB
NC_057830.1	20380001	20400001	0.964169	ALDOB
NC_057844.1	25180001	25200001	0.487952	ALG5
NC_057844.1	25140001	25160001	0.94697	ALG5
NC_057844.1	25160001	25180001	0.968354	ALG5
NC_057819.1	8900001	8920001	0.0677966	ALKBH2
NC_057818.1	46840001	46860001	0.821577	ALKBH6
NC_057818.1	46820001	46840001	0.934641	ALKBH6
NC_057815.1	87100001	87120001	0.501931	ALX4
NC_057818.1	25440001	25460001	0.0672269	AMFR
NC_057818.1	25420001	25440001	0.346667	AMFR
NC_057817.1	26480001	26500001	0.711656	AMHR2
NC_057817.1	26500001	26520001	0.967611	AMHR2
NC_057838.1	61460001	61480001	0.119048	AMIGO3
NC_057836.1	40680001	40700001	0.294118	AMN1
NC_057833.1	82540001	82560001	0.0735931	AMOTL2
NC_057833.1	82520001	82540001	0.497297	AMOTL2
NC_057834.1	52600001	52620001	0.156028	AMPD1
NC_057825.1	101960001	101980001	0.335329	ANAPC1
NC_057825.1	101940001	101960001	0.81746	ANAPC1
NC_057823.1	19580001	19600001	0.237179	ANGPTL4
NC_057823.1	19560001	19580001	0.684783	ANGPTL4
NC_057846.1	43560001	43580001	0.219626	ANK1
NC_057826.1	88140001	88160001	0.0666667	ANKDD1A
NC_057826.1	88120001	88140001	0.242236	ANKDD1A
NC_057826.1	88100001	88120001	0.311538	ANKDD1A
NC_057819.1	97440001	97460001	0.609959	ANKFY1
NC_057819.1	97400001	97420001	0.714932	ANKFY1
NC_057819.1	97380001	97400001	0.723636	ANKFY1
NC_057819.1	97420001	97440001	0.890995	ANKFY1
NC_057839.1	58720001	58740001	0.277154	ANKH
NC_057839.1	58640001	58660001	0.363057	ANKH
NC_057839.1	58820001	58840001	0.470588	ANKH
NC_057839.1	58800001	58820001	0.654545	ANKH
NC_057839.1	58660001	58680001	0.796875	ANKH
NC_057839.1	58700001	58720001	0.914286	ANKH
NC_057839.1	58680001	58700001	0.965157	ANKH
NC_057819.1	27860001	27880001	0.141104	ANKLE2
NC_057819.1	27840001	27860001	0.628099	ANKLE2
NC_057833.1	65600001	65620001	0.0918367	ANKRD28
NC_057833.1	65620001	65640001	0.234043	ANKRD28
NC_057833.1	65580001	65600001	0.356784	ANKRD28
NC_057833.1	65560001	65580001	0.725581	ANKRD28
NC_057833.1	65520001	65540001	1	ANKRD28
NC_057833.1	65540001	65560001	1	ANKRD28
NC_057826.1	93160001	93180001	0.122066	ANKRD31
NC_057846.1	23560001	23580001	0.222543	ANKRD37
NC_057846.1	23540001	23560001	0.319328	ANKRD37
NC_057846.1	23520001	23540001	0.649215	ANKRD37
NC_057819.1	108240001	108260001	0.540541	ANKRD40
NC_057819.1	108180001	108200001	0.268707	ANKRD40CL
NC_057819.1	108200001	108220001	0.732955	ANKRD40CL
NC_057822.1	48120001	48140001	0.101538	ANKRD44
NC_057822.1	47960001	47980001	0.119534	ANKRD44
NC_057822.1	48000001	48020001	0.250996	ANKRD44
NC_057822.1	48300001	48320001	0.581921	ANKRD44
NC_057822.1	47980001	48000001	1	ANKRD44
NC_057842.1	61100001	61120001	0.0772727	ANKRD6
NC_057842.1	61080001	61100001	0.0850202	ANKRD6
NC_057842.1	61120001	61140001	0.104396	ANKRD6
NC_057842.1	60940001	60960001	0.455882	ANKRD6
NC_057838.1	27760001	27780001	0.21327	ANO10
NC_057838.1	27780001	27800001	0.30303	ANO10
NC_057838.1	27800001	27820001	0.486726	ANO10
NC_057836.1	15300001	15320001	0.0769231	ANO2
NC_057836.1	15500001	15520001	0.0807453	ANO2
NC_057836.1	15140001	15160001	0.121359	ANO2
NC_057836.1	15120001	15140001	0.210191	ANO2
NC_057836.1	15280001	15300001	0.41791	ANO2
NC_057823.1	9680001	9700001	0.380952	ANO8
NC_057829.1	34620001	34640001	0.262673	ANXA11
NC_057829.1	34640001	34660001	0.892116	ANXA11
NC_057829.1	34660001	34680001	0.979899	ANXA11
NC_057829.1	34680001	34700001	1	ANXA11
NC_057819.1	115100001	115120001	0.105634	AOC2
NC_057819.1	115100001	115120001	0.105634	AOC3
NC_057823.1	17680001	17700001	0.510753	AP1M2
NC_057823.1	17700001	17720001	1	AP1M2
NC_057831.1	58920001	58940001	0.189591	APBB2
NC_057826.1	98160001	98180001	0.2	APC
NC_057826.1	98180001	98200001	0.225352	APC
NC_057838.1	61500001	61520001	0.0699301	APEH
NC_057838.1	61480001	61500001	0.125	APEH
NC_057818.1	46720001	46740001	0.177778	APLP1
NC_057815.1	41220001	41240001	0.105505	APOA1
NC_057834.1	31740001	31760001	0.706294	APOA2
NC_057815.1	41220001	41240001	0.105505	APOA4
NC_057815.1	41220001	41240001	0.105505	APOC3
NC_057838.1	55000001	55020001	0.527273	APPL1
NC_057841.1	33480001	33500001	0.166667	AQP4
NC_057841.1	33460001	33480001	0.364486	AQP4
NC_057841.1	33380001	33400001	0.427632	AQP4
NC_057841.1	33520001	33540001	0.711765	AQP4
NC_057841.1	33500001	33520001	0.842466	AQP4
NC_057841.1	33400001	33420001	1	AQP4
NC_057841.1	33420001	33440001	1	AQP4
NC_057841.1	33440001	33460001	1	AQP4
NC_057823.1	54040001	54060001	0.178571	ARAP3
NC_057847.1	55140001	55160001	0.0692308	ARHGAP15
NC_057847.1	55160001	55180001	0.097561	ARHGAP15
NC_057847.1	55120001	55140001	0.146341	ARHGAP15
NC_057847.1	55180001	55200001	0.364486	ARHGAP15
NC_057847.1	54860001	54880001	0.412245	ARHGAP15
NC_057847.1	54980001	55000001	0.492754	ARHGAP15
NC_057847.1	54660001	54680001	0.654054	ARHGAP15
NC_057847.1	54740001	54760001	0.969697	ARHGAP15
NC_057847.1	54640001	54660001	0.971963	ARHGAP15
NC_057847.1	54880001	54900001	0.975845	ARHGAP15
NC_057847.1	54600001	54620001	1	ARHGAP15
NC_057847.1	54620001	54640001	1	ARHGAP15
NC_057847.1	54680001	54700001	1	ARHGAP15
NC_057847.1	54700001	54720001	1	ARHGAP15
NC_057847.1	54720001	54740001	1	ARHGAP15
NC_057847.1	54900001	54920001	1	ARHGAP15
NC_057847.1	54920001	54940001	1	ARHGAP15
NC_057847.1	54940001	54960001	1	ARHGAP15
NC_057847.1	54960001	54980001	1	ARHGAP15
NC_057840.1	15420001	15440001	0.256318	ARHGAP18
NC_057829.1	42360001	42380001	0.298246	ARHGAP22
NC_057820.1	16440001	16460001	0.265306	ARHGAP24
NC_057820.1	16420001	16440001	0.274419	ARHGAP24
NC_057815.1	23420001	23440001	0.859296	ARHGAP42
NC_057815.1	23440001	23460001	1	ARHGAP42
NC_057815.1	44620001	44640001	0.0939227	ARHGEF12
NC_057815.1	44560001	44580001	0.504673	ARHGEF12
NC_057815.1	44600001	44620001	0.547368	ARHGEF12
NC_057815.1	44580001	44600001	0.769231	ARHGEF12
NC_057819.1	100460001	100480001	0.718954	ARHGEF15
NC_057819.1	100420001	100440001	0.991416	ARHGEF15
NC_057819.1	100440001	100460001	1	ARHGEF15
NC_057827.1	37180001	37200001	0.0925926	ARID3B
NC_057830.1	34800001	34820001	0.478873	ARID3C
NC_057830.1	34820001	34840001	0.765625	ARID3C
NC_057826.1	94720001	94740001	0.10828	ARL14EPL
NC_057826.1	94680001	94700001	0.189003	ARL14EPL
NC_057826.1	94700001	94720001	0.404762	ARL14EPL
NC_057833.1	86500001	86520001	0.17033	ARMC8
NC_057834.1	121620001	121640001	0.0828729	ARMH1
NC_057834.1	121580001	121600001	0.190184	ARMH1
NC_057834.1	121600001	121620001	0.742308	ARMH1
NC_057826.1	31620001	31640001	0.282258	ARMH4
NC_057826.1	31700001	31720001	0.461538	ARMH4
NC_057826.1	31680001	31700001	0.57971	ARMH4
NC_057826.1	31660001	31680001	0.796209	ARMH4
NC_057826.1	31640001	31660001	0.995984	ARMH4
NC_057815.1	68300001	68320001	0.0662651	ARRB1
NC_057823.1	9020001	9040001	0.157303	ARRDC2
NC_057831.1	13700001	13720001	0.177778	ARSJ
NC_057831.1	13680001	13700001	0.463768	ARSJ
NC_057835.1	14660001	14680001	0.358025	ASAP1
NC_057834.1	137600001	137620001	0.403846	ASB1
NC_057834.1	135620001	135640001	0.219178	ASB18
NC_057834.1	135600001	135620001	0.945312	ASB18
NC_057846.1	16060001	16080001	0.202952	ASB5
NC_057827.1	10180001	10200001	0.314815	ASB7
NC_057828.1	80320001	80340001	0.135231	ASCL5
NC_057828.1	80340001	80360001	0.409639	ASCL5
NC_057828.1	80360001	80380001	1	ASCL5
NC_057819.1	88820001	88840001	0.0755396	ASIC2
NC_057819.1	88900001	88920001	0.376984	ASIC2
NC_057819.1	88860001	88880001	0.392562	ASIC2
NC_057819.1	89040001	89060001	0.717241	ASIC2
NC_057819.1	89000001	89020001	0.7603	ASIC2
NC_057819.1	88880001	88900001	1	ASIC2
NC_057819.1	89020001	89040001	1	ASIC2
NC_057819.1	28720001	28740001	0.397059	ASIC5
NC_057819.1	28700001	28720001	1	ASIC5
NC_057818.1	57080001	57100001	0.243021	ASPDH
NC_057830.1	6800001	6820001	0.554795	ASTN2
NC_057830.1	6780001	6800001	0.630435	ASTN2
NC_057841.1	27380001	27400001	0.243902	ASXL3
NC_057841.1	27160001	27180001	0.337423	ASXL3
NC_057841.1	27320001	27340001	0.634146	ASXL3
NC_057841.1	27340001	27360001	0.966667	ASXL3
NC_057841.1	27360001	27380001	1	ASXL3
NC_057828.1	72020001	72040001	0.494005	ATF3
NC_057828.1	72000001	72020001	0.890244	ATF3
NC_057823.1	82180001	82200001	0.122137	ATG10
NC_057823.1	82100001	82120001	0.171429	ATG10
NC_057823.1	82160001	82180001	0.319444	ATG10
NC_057823.1	82300001	82320001	0.379121	ATG10
NC_057823.1	82120001	82140001	0.509363	ATG10
NC_057823.1	82140001	82160001	0.681416	ATG10
NC_057823.1	82200001	82220001	0.987342	ATG10
NC_057823.1	82240001	82260001	0.991803	ATG10
NC_057823.1	82220001	82240001	1	ATG10
NC_057823.1	82260001	82280001	1	ATG10
NC_057823.1	82280001	82300001	1	ATG10
NC_057842.1	45480001	45500001	0.0855263	ATG5
NC_057842.1	45520001	45540001	0.155844	ATG5
NC_057842.1	45540001	45560001	0.458599	ATG5
NC_057842.1	45500001	45520001	0.704762	ATG5
NC_057818.1	9460001	9480001	0.132353	ATMIN
NC_057818.1	9480001	9500001	0.853333	ATMIN
NC_057827.1	7240001	7260001	0.319066	ATP10A
NC_057827.1	7220001	7240001	0.387879	ATP10A
NC_057823.1	72940001	72960001	0.0945455	ATP10B
NC_057823.1	73000001	73020001	0.109489	ATP10B
NC_057823.1	73080001	73100001	0.136126	ATP10B
NC_057823.1	73060001	73080001	0.191388	ATP10B
NC_057823.1	72960001	72980001	0.539326	ATP10B
NC_057823.1	73020001	73040001	0.682692	ATP10B
NC_057831.1	64400001	64420001	0.266667	ATP10D
NC_057831.1	64520001	64540001	0.377049	ATP10D
NC_057831.1	64500001	64520001	0.636364	ATP10D
NC_057831.1	64540001	64560001	0.797414	ATP10D
NC_057831.1	64420001	64440001	0.995146	ATP10D
NC_057831.1	64440001	64460001	1	ATP10D
NC_057831.1	64460001	64480001	1	ATP10D
NC_057831.1	64480001	64500001	1	ATP10D
NC_057828.1	5220001	5240001	0.394161	ATP2B4
NC_057828.1	5160001	5180001	0.490683	ATP2B4
NC_057841.1	48640001	48660001	0.30625	ATP5F1A
NC_057817.1	26280001	26300001	0.587859	ATP5MC2
NC_057820.1	240001	260001	0.436364	ATP5ME
NC_057820.1	220001	240001	1	ATP5ME
NC_057834.1	122320001	122340001	0.102273	ATP6V0B
NC_057835.1	25620001	25640001	0.193548	ATP6V1H
NC_057835.1	25600001	25620001	0.808307	ATP6V1H
NC_057844.1	22020001	22040001	0.12	ATP7B
NC_057844.1	22000001	22020001	0.65625	ATP7B
NC_057844.1	22040001	22060001	0.715556	ATP7B
NC_057844.1	21960001	21980001	0.731959	ATP7B
NC_057844.1	21980001	22000001	1	ATP7B
NC_057841.1	59180001	59200001	0.111675	ATP8B1
NC_057841.1	59160001	59180001	0.24	ATP8B1
NC_057834.1	119880001	119900001	0.0784314	ATPAF1
NC_057834.1	119840001	119860001	0.159722	ATPAF1
NC_057834.1	119860001	119880001	0.194444	ATPAF1
NC_057833.1	90880001	90900001	0.690763	ATR
NC_057833.1	90780001	90800001	1	ATR
NC_057833.1	90800001	90820001	1	ATR
NC_057833.1	90820001	90840001	1	ATR
NC_057833.1	90840001	90860001	1	ATR
NC_057833.1	90860001	90880001	1	ATR
NC_057821.1	40780001	40800001	0.097561	ATXN1
NC_057824.1	43700001	43720001	0.0718563	AUTS2
NC_057824.1	44420001	44440001	0.08	AUTS2
NC_057824.1	43600001	43620001	0.106918	AUTS2
NC_057824.1	43620001	43640001	0.111111	AUTS2
NC_057824.1	43960001	43980001	0.125749	AUTS2
NC_057824.1	44360001	44380001	0.130769	AUTS2
NC_057824.1	44100001	44120001	0.172414	AUTS2
NC_057824.1	44320001	44340001	0.227642	AUTS2
NC_057824.1	44180001	44200001	0.252427	AUTS2
NC_057824.1	44440001	44460001	0.264286	AUTS2
NC_057824.1	44080001	44100001	0.353383	AUTS2
NC_057824.1	44200001	44220001	0.418033	AUTS2
NC_057824.1	44240001	44260001	0.458599	AUTS2
NC_057824.1	44140001	44160001	0.478448	AUTS2
NC_057824.1	43660001	43680001	0.478571	AUTS2
NC_057824.1	43640001	43660001	0.493976	AUTS2
NC_057824.1	43680001	43700001	0.582474	AUTS2
NC_057824.1	44220001	44240001	0.682028	AUTS2
NC_057824.1	44160001	44180001	0.75	AUTS2
NC_057824.1	44340001	44360001	0.876106	AUTS2
NC_057829.1	6200001	6220001	0.251337	B3GALNT2
NC_057847.1	31480001	31500001	0.0898204	B3GALT1
NC_057847.1	31420001	31440001	0.101064	B3GALT1
NC_057833.1	77940001	77960001	0.0801282	B3GALT5
NC_057833.1	77820001	77840001	0.0990099	B3GALT5
NC_057833.1	77980001	78000001	0.115538	B3GALT5
NC_057833.1	77840001	77860001	0.554348	B3GALT5
NC_057830.1	2800001	2820001	0.168831	B3GALT9
NC_057830.1	2780001	2800001	0.389744	B3GALT9
NC_057834.1	122320001	122340001	0.102273	B4GALT2
NC_057837.1	76940001	76960001	0.435146	B4GALT5
NC_057845.1	8660001	8680001	0.123404	BACH1
NC_057842.1	60360001	60380001	0.181818	BACH2
NC_057842.1	60380001	60400001	0.209677	BACH2
NC_057834.1	75720001	75740001	0.0661157	BARHL2
NC_057834.1	75200001	75220001	0.0860927	BARHL2
NC_057834.1	75440001	75460001	0.267241	BARHL2
NC_057818.1	25320001	25340001	0.276786	BBS2
NC_057818.1	25300001	25320001	0.857143	BBS2
NC_057818.1	25280001	25300001	0.934066	BBS2
NC_057819.1	84760001	84780001	0.0689655	BCAS3
NC_057824.1	41060001	41080001	0.189189	BCKDK
NC_057824.1	41080001	41100001	0.203252	BCKDK
NC_057827.1	62860001	62880001	0.407534	BDKRB2
NC_057827.1	62920001	62940001	0.53012	BDKRB2
NC_057827.1	62900001	62920001	0.636364	BDKRB2
NC_057827.1	62880001	62900001	0.818182	BDKRB2
NC_057839.1	13360001	13380001	0.0829268	BDP1
NC_057833.1	81660001	81680001	0.313916	BFSP2
NC_057833.1	81560001	81580001	0.322034	BFSP2
NC_057833.1	81640001	81660001	0.402469	BFSP2
NC_057833.1	81540001	81560001	0.52	BFSP2
NC_057819.1	94320001	94340001	0.605556	BHLHA9
NC_057826.1	89740001	89760001	0.212766	BHMT
NC_057826.1	89760001	89780001	0.403226	BHMT
NC_057826.1	89720001	89740001	0.474903	BHMT
NC_057826.1	89780001	89800001	0.655367	BHMT
NC_057821.1	17480001	17500001	0.0930233	BICRAL
NC_057821.1	17500001	17520001	0.277966	BICRAL
NC_057821.1	17520001	17540001	0.325175	BICRAL
NC_057821.1	17580001	17600001	0.365217	BICRAL
NC_057821.1	47660001	47680001	0.148718	BMP6
NC_057834.1	126620001	126640001	0.07	BMP8A
NC_057832.1	63700001	63720001	0.0806452	BMT2
NC_057832.1	63720001	63740001	0.321739	BMT2
NC_057832.1	63760001	63780001	0.716463	BMT2
NC_057843.1	26840001	26860001	0.1	BNC2
NC_057843.1	26800001	26820001	0.161765	BNC2
NC_057843.1	26960001	26980001	0.25	BNC2
NC_057843.1	26780001	26800001	0.272085	BNC2
NC_057843.1	26820001	26840001	0.747664	BNC2
NC_057839.1	8840001	8860001	0.558685	BOD1
NC_057839.1	8860001	8880001	0.985507	BOD1
NC_057824.1	40000001	40020001	0.586777	BOLA2B
NC_057836.1	22520001	22540001	0.150628	BORCS5
NC_057836.1	22540001	22560001	0.61236	BORCS5
NC_057821.1	50480001	50500001	0.185083	BPHL
NC_057836.1	48260001	48280001	0.24878	BPIFC
NC_057828.1	25720001	25740001	0.184358	BPNT1
NC_057828.1	25700001	25720001	0.392857	BPNT1
NC_057828.1	25680001	25700001	1	BPNT1
NC_057819.1	121060001	121080001	0.181208	BPTF
NC_057819.1	121080001	121100001	0.301587	BPTF
NC_057827.1	48800001	48820001	0.171123	BRMS1L
NC_057833.1	78240001	78260001	0.244792	BRWD1
NC_057833.1	78220001	78240001	0.758621	BRWD1
NC_057838.1	61500001	61520001	0.0699301	BSN
NC_057837.1	5420001	5440001	0.0914454	BTBD3
NC_057837.1	5380001	5400001	0.0980392	BTBD3
NC_057837.1	5560001	5580001	0.229462	BTBD3
NC_057837.1	5460001	5480001	0.239067	BTBD3
NC_057837.1	5580001	5600001	0.242236	BTBD3
NC_057837.1	5480001	5500001	0.699647	BTBD3
NC_057821.1	13560001	13580001	0.102041	BTBD9
NC_057825.1	100880001	100900001	0.204545	BUB1
NC_057825.1	100840001	100860001	0.374384	BUB1
NC_057825.1	100860001	100880001	0.822222	BUB1
NC_057824.1	40320001	40340001	1	C10H16orf54
NC_057824.1	40340001	40360001	1	C10H16orf54
NC_057824.1	15940001	15960001	0.103448	C10H16orf91
NC_057826.1	64400001	64420001	0.480198	C12H15orf62
NC_057826.1	64380001	64400001	0.943548	C12H15orf62
NC_057829.1	43260001	43280001	0.2	C15H10orf53
NC_057829.1	43300001	43320001	0.301887	C15H10orf53
NC_057829.1	43280001	43300001	0.756477	C15H10orf53
NC_057832.1	18100001	18120001	0.744444	C18H7orf57
NC_057832.1	18140001	18160001	0.915152	C18H7orf57
NC_057832.1	18120001	18140001	0.99729	C18H7orf57
NC_057834.1	128260001	128280001	0.0729167	C20H1orf109
NC_057834.1	128240001	128260001	0.5	C20H1orf109
NC_057834.1	73940001	73960001	0.370656	C20H1orf146
NC_057834.1	73900001	73920001	0.377049	C20H1orf146
NC_057834.1	73920001	73940001	0.75	C20H1orf146
NC_057834.1	106460001	106480001	0.548173	C20H1orf87
NC_057835.1	35820001	35840001	0.221429	C21H8orf34
NC_057835.1	35800001	35820001	0.996785	C21H8orf34
NC_057835.1	35680001	35700001	1	C21H8orf34
NC_057835.1	35700001	35720001	1	C21H8orf34
NC_057835.1	35720001	35740001	1	C21H8orf34
NC_057835.1	35740001	35760001	1	C21H8orf34
NC_057835.1	35760001	35780001	1	C21H8orf34
NC_057835.1	35780001	35800001	1	C21H8orf34
NC_057838.1	60820001	60840001	0.994253	C24H3orf18
NC_057838.1	60780001	60800001	0.995261	C24H3orf18
NC_057838.1	60760001	60780001	1	C24H3orf18
NC_057838.1	60800001	60820001	1	C24H3orf18
NC_057838.1	28680001	28700001	0.271357	C24H3orf86
NC_057841.1	48680001	48700001	0.142105	C27H18orf25
NC_057841.1	48800001	48820001	0.609244	C27H18orf25
NC_057841.1	48820001	48840001	1	C27H18orf25
NC_057844.1	21200001	21220001	0.412541	C30H13orf42
NC_057846.1	23560001	23580001	0.222543	C32H4orf47
NC_057846.1	23540001	23560001	0.319328	C32H4orf47
NC_057828.1	8540001	8560001	0.289855	C4BPB
NC_057818.1	9480001	9500001	0.853333	C4H16orf46
NC_057818.1	19300001	19320001	0.263566	C4H16orf78
NC_057818.1	19320001	19340001	0.475524	C4H16orf78
NC_057818.1	19340001	19360001	0.618952	C4H16orf78
NC_057818.1	19360001	19380001	1	C4H16orf78
NC_057818.1	19380001	19400001	1	C4H16orf78
NC_057818.1	19400001	19420001	1	C4H16orf78
NC_057819.1	94960001	94980001	0.205556	C5H17orf97
NC_057819.1	95000001	95020001	0.691932	C5H17orf97
NC_057819.1	111580001	111600001	1	C5H17orf98
NC_057819.1	111600001	111620001	1	C5H17orf98
NC_057839.1	35800001	35820001	0.227811	C7
NC_057839.1	35820001	35840001	0.27619	C7
NC_057821.1	50000001	50020001	1	C7H6orf201
NC_057823.1	17900001	17920001	0.167665	C9H19orf38
NC_057823.1	17880001	17900001	0.468182	C9H19orf38
NC_057818.1	14960001	14980001	0.170543	CA5A
NC_057818.1	14900001	14920001	0.661355	CA5A
NC_057834.1	101720001	101740001	0.211538	CACHD1
NC_057834.1	101800001	101820001	0.838057	CACHD1
NC_057834.1	101900001	101920001	0.851351	CACHD1
NC_057834.1	101760001	101780001	0.871622	CACHD1
NC_057834.1	101820001	101840001	0.886878	CACHD1
NC_057834.1	101780001	101800001	0.893281	CACHD1
NC_057834.1	101740001	101760001	0.954023	CACHD1
NC_057834.1	101920001	101940001	0.994536	CACHD1
NC_057834.1	101880001	101900001	0.994805	CACHD1
NC_057834.1	101840001	101860001	1	CACHD1
NC_057834.1	101860001	101880001	1	CACHD1
NC_057834.1	101940001	101960001	1	CACHD1
NC_057836.1	11440001	11460001	0.294118	CACNA1C
NC_057836.1	11340001	11360001	0.326316	CACNA1C
NC_057836.1	11400001	11420001	0.62963	CACNA1C
NC_057836.1	11460001	11480001	0.666667	CACNA1C
NC_057836.1	11360001	11380001	0.992593	CACNA1C
NC_057836.1	11380001	11400001	1	CACNA1C
NC_057838.1	58220001	58240001	0.192513	CACNA1D
NC_057838.1	58280001	58300001	0.589404	CACNA1D
NC_057819.1	108380001	108400001	0.267516	CACNA1G
NC_057819.1	108360001	108380001	0.315603	CACNA1G
NC_057819.1	108320001	108340001	0.34292	CACNA1G
NC_057819.1	108300001	108320001	0.523985	CACNA1G
NC_057832.1	47460001	47480001	0.497093	CACNA2D1
NC_057832.1	47380001	47400001	0.835938	CACNA2D1
NC_057832.1	47400001	47420001	1	CACNA2D1
NC_057832.1	47420001	47440001	1	CACNA2D1
NC_057832.1	47440001	47460001	1	CACNA2D1
NC_057838.1	60900001	60920001	0.357616	CACNA2D2
NC_057838.1	60860001	60880001	0.7	CACNA2D2
NC_057838.1	60920001	60940001	0.987013	CACNA2D2
NC_057838.1	60960001	60980001	0.990476	CACNA2D2
NC_057838.1	60820001	60840001	0.994253	CACNA2D2
NC_057838.1	60940001	60960001	0.994318	CACNA2D2
NC_057838.1	60780001	60800001	0.995261	CACNA2D2
NC_057838.1	60800001	60820001	1	CACNA2D2
NC_057838.1	60840001	60860001	1	CACNA2D2
NC_057838.1	57380001	57400001	0.0902256	CACNA2D3
NC_057838.1	57780001	57800001	0.18894	CACNA2D3
NC_057838.1	57760001	57780001	0.410714	CACNA2D3
NC_057837.1	33200001	33220001	0.0747126	CACNB2
NC_057837.1	33180001	33200001	0.313589	CACNB2
NC_057837.1	33080001	33100001	0.929907	CACNB2
NC_057837.1	33160001	33180001	0.939394	CACNB2
NC_057837.1	33100001	33120001	1	CACNB2
NC_057837.1	33120001	33140001	1	CACNB2
NC_057837.1	33140001	33160001	1	CACNB2
NC_057836.1	43720001	43740001	0.0917874	CACNG2
NC_057836.1	43700001	43720001	0.381579	CACNG2
NC_057818.1	64660001	64680001	0.351515	CACNG6
NC_057818.1	64660001	64680001	0.351515	CACNG8
NC_057815.1	39480001	39500001	0.108374	CADM1
NC_057815.1	39120001	39140001	0.113889	CADM1
NC_057815.1	39520001	39540001	0.213333	CADM1
NC_057815.1	39160001	39180001	0.287425	CADM1
NC_057815.1	39540001	39560001	0.375796	CADM1
NC_057815.1	39140001	39160001	0.822857	CADM1
NC_057845.1	32900001	32920001	0.104	CADM2
NC_057845.1	33940001	33960001	0.172619	CADM2
NC_057845.1	34040001	34060001	0.209402	CADM2
NC_057845.1	33920001	33940001	0.228758	CADM2
NC_057845.1	34080001	34100001	0.261818	CADM2
NC_057845.1	33900001	33920001	0.283019	CADM2
NC_057845.1	34160001	34180001	0.315315	CADM2
NC_057845.1	33460001	33480001	0.333333	CADM2
NC_057845.1	34140001	34160001	0.34359	CADM2
NC_057845.1	34060001	34080001	0.557769	CADM2
NC_057845.1	33860001	33880001	0.557895	CADM2
NC_057818.1	52300001	52320001	0.936652	CADM4
NC_057817.1	26180001	26200001	0.163265	CALCOCO1
NC_057817.1	26240001	26260001	0.288066	CALCOCO1
NC_057817.1	26280001	26300001	0.587859	CALCOCO1
NC_057817.1	26200001	26220001	0.848624	CALCOCO1
NC_057817.1	26220001	26240001	0.993865	CALCOCO1
NC_057832.1	104640001	104660001	0.068323	CALD1
NC_057832.1	104700001	104720001	0.128834	CALD1
NC_057832.1	104660001	104680001	0.353535	CALD1
NC_057832.1	104600001	104620001	0.777293	CALD1
NC_057832.1	104680001	104700001	0.879433	CALD1
NC_057832.1	104620001	104640001	0.978723	CALD1
NC_057825.1	76920001	76940001	0.0969388	CAMKMT
NC_057825.1	76880001	76900001	0.440299	CAMKMT
NC_057825.1	76900001	76920001	1	CAMKMT
NC_057828.1	80100001	80120001	0.0782609	CAMSAP2
NC_057828.1	80140001	80160001	0.411765	CAMSAP2
NC_057828.1	80160001	80180001	0.995327	CAMSAP2
NC_057821.1	40260001	40280001	0.0782123	CAP2
NC_057821.1	40340001	40360001	0.242938	CAP2
NC_057821.1	40240001	40260001	0.710256	CAP2
NC_057821.1	40360001	40380001	0.804965	CAP2
NC_057821.1	40220001	40240001	0.848341	CAP2
NC_057821.1	40200001	40220001	1	CAP2
NC_057821.1	18660001	18680001	0.0724638	CAPN11
NC_057821.1	18680001	18700001	0.141844	CAPN11
NC_057818.1	46960001	46980001	0.447514	CAPNS1
NC_057818.1	46940001	46960001	0.496575	CAPNS1
NC_057817.1	6240001	6260001	0.0865922	CAPS2
NC_057817.1	6220001	6240001	0.426316	CAPS2
NC_057819.1	124220001	124240001	0.112676	CARD14
NC_057819.1	124200001	124220001	0.787565	CARD14
NC_057839.1	35820001	35840001	0.27619	CARD6
NC_057839.1	35860001	35880001	0.313901	CARD6
NC_057823.1	17900001	17920001	0.167665	CARM1
NC_057821.1	32740001	32760001	0.111628	CARMIL1
NC_057826.1	79380001	79400001	0.32093	CARMIL3
NC_057826.1	79360001	79380001	0.459207	CARMIL3
NC_057826.1	79400001	79420001	0.84689	CARMIL3
NC_057846.1	22940001	22960001	0.115385	CASP3
NC_057846.1	22920001	22940001	0.133094	CASP3
NC_057823.1	95680001	95700001	0.0767327	CAST
NC_057823.1	95700001	95720001	0.0870871	CAST
NC_057823.1	95720001	95740001	0.16129	CAST
NC_057823.1	95760001	95780001	0.393846	CAST
NC_057823.1	95740001	95760001	0.997167	CAST
NC_057819.1	3860001	3880001	0.0896552	CASTOR1
NC_057819.1	3880001	3900001	0.140127	CASTOR1
NC_057828.1	44960001	44980001	0.0662252	CASZ1
NC_057828.1	45000001	45020001	0.247312	CASZ1
NC_057828.1	44980001	45000001	0.590164	CASZ1
NC_057828.1	34400001	34420001	0.169312	CATSPERE
NC_057828.1	34460001	34480001	0.190678	CATSPERE
NC_057828.1	34440001	34460001	0.306991	CATSPERE
NC_057828.1	34380001	34400001	0.485294	CATSPERE
NC_057822.1	53660001	53680001	0.103627	CAVIN2
NC_057822.1	53680001	53700001	0.114583	CAVIN2
NC_057815.1	43420001	43440001	0.340102	CBL
NC_057845.1	48680001	48700001	0.255061	CBLB
NC_057845.1	48700001	48720001	0.290476	CBLB
NC_057845.1	48740001	48760001	0.299578	CBLB
NC_057845.1	48760001	48780001	0.354839	CBLB
NC_057845.1	48800001	48820001	0.356322	CBLB
NC_057845.1	48780001	48800001	0.389831	CBLB
NC_057846.1	23600001	23620001	0.2	CCDC110
NC_057846.1	23560001	23580001	0.222543	CCDC110
NC_057844.1	14960001	14980001	0.169291	CCDC122
NC_057832.1	52500001	52520001	0.113095	CCDC146
NC_057832.1	52520001	52540001	0.376068	CCDC146
NC_057815.1	43420001	43440001	0.340102	CCDC153
NC_057824.1	15940001	15960001	0.103448	CCDC154
NC_057843.1	28060001	28080001	0.160622	CCDC171
NC_057841.1	27780001	27800001	0.33557	CCDC178
NC_057816.1	28340001	28360001	0.309211	CCDC179
NC_057823.1	28220001	28240001	0.0772727	CCDC192
NC_057823.1	28140001	28160001	0.224806	CCDC192
NC_057823.1	28360001	28380001	0.283871	CCDC192
NC_057823.1	28160001	28180001	0.857895	CCDC192
NC_057823.1	28200001	28220001	0.900452	CCDC192
NC_057823.1	28180001	28200001	1	CCDC192
NC_057823.1	9660001	9680001	0.807229	CCDC194
NC_057826.1	23960001	23980001	0.278481	CCDC196
NC_057826.1	23920001	23940001	0.507042	CCDC196
NC_057826.1	23900001	23920001	0.63388	CCDC196
NC_057826.1	23940001	23960001	0.835616	CCDC196
NC_057834.1	122320001	122340001	0.102273	CCDC24
NC_057826.1	64560001	64580001	0.217391	CCDC32
NC_057819.1	124260001	124280001	0.101351	CCDC40
NC_057819.1	124240001	124260001	0.420233	CCDC40
NC_057838.1	62380001	62400001	0.770833	CCDC51
NC_057844.1	21900001	21920001	0.389474	CCDC70
NC_057844.1	21960001	21980001	0.731959	CCDC70
NC_057844.1	21980001	22000001	1	CCDC70
NC_057815.1	76740001	76760001	0.326633	CCDC73
NC_057825.1	65760001	65780001	0.115854	CCDC85A
NC_057825.1	65780001	65800001	0.14094	CCDC85A
NC_057825.1	65480001	65500001	0.157895	CCDC85A
NC_057827.1	58340001	58360001	0.0909091	CCDC88C
NC_057836.1	37740001	37760001	0.0666667	CCDC91
NC_057836.1	37600001	37620001	0.0705882	CCDC91
NC_057836.1	37880001	37900001	0.15528	CCDC91
NC_057836.1	37680001	37700001	0.283154	CCDC91
NC_057836.1	37800001	37820001	0.378788	CCDC91
NC_057836.1	38000001	38020001	0.422764	CCDC91
NC_057836.1	37900001	37920001	0.495935	CCDC91
NC_057836.1	37760001	37780001	0.50838	CCDC91
NC_057836.1	37660001	37680001	0.585799	CCDC91
NC_057836.1	37780001	37800001	0.704142	CCDC91
NC_057836.1	37640001	37660001	0.873134	CCDC91
NC_057836.1	37620001	37640001	0.972973	CCDC91
NC_057836.1	37940001	37960001	0.99359	CCDC91
NC_057836.1	37920001	37940001	1	CCDC91
NC_057836.1	37960001	37980001	1	CCDC91
NC_057836.1	37980001	38000001	1	CCDC91
NC_057819.1	88600001	88620001	0.130612	CCL1
NC_057830.1	34720001	34740001	0.124324	CCL19
NC_057830.1	34740001	34760001	0.786822	CCL19
NC_057830.1	34760001	34780001	0.993548	CCL19
NC_057830.1	34720001	34740001	0.124324	CCL21
NC_057830.1	34740001	34760001	0.786822	CCL21
NC_057830.1	34780001	34800001	0.684814	CCL27
NC_057830.1	34760001	34780001	0.993548	CCL27
NC_057839.1	26720001	26740001	0.133333	CCNO
NC_057839.1	26700001	26720001	0.418848	CCNO
NC_057838.1	64060001	64080001	0.150538	CCR3
NC_057840.1	47820001	47840001	0.372781	CCR6
NC_057840.1	47880001	47900001	0.486772	CCR6
NC_057840.1	47860001	47880001	0.524272	CCR6
NC_057838.1	25060001	25080001	1	CCR8
NC_057838.1	25080001	25100001	1	CCR8
NC_057838.1	64360001	64380001	0.0966184	CCR9
NC_057838.1	64320001	64340001	0.261719	CCR9
NC_057829.1	38980001	39000001	0.0671642	CCSER2
NC_057829.1	39160001	39180001	0.113514	CCSER2
NC_057829.1	39180001	39200001	0.198198	CCSER2
NC_057829.1	39040001	39060001	0.352601	CCSER2
NC_057829.1	38960001	38980001	0.802508	CCSER2
NC_057829.1	38900001	38920001	0.850649	CCSER2
NC_057829.1	38940001	38960001	0.993827	CCSER2
NC_057829.1	38920001	38940001	1	CCSER2
NC_057824.1	41580001	41600001	0.0789474	CCT6A
NC_057824.1	41560001	41580001	1	CCT6A
NC_057842.1	16900001	16920001	0.398305	CD109
NC_057842.1	16860001	16880001	0.522556	CD109
NC_057842.1	16840001	16860001	0.771277	CD109
NC_057842.1	16820001	16840001	0.793103	CD109
NC_057842.1	16800001	16820001	0.932143	CD109
NC_057824.1	40400001	40420001	0.816832	CD2BP2
NC_057824.1	40380001	40400001	1	CD2BP2
NC_057834.1	128240001	128260001	0.5	CDCA8
NC_057818.1	11440001	11460001	0.0760234	CDH13
NC_057818.1	11240001	11260001	0.118483	CDH13
NC_057818.1	11260001	11280001	0.275109	CDH13
NC_057818.1	11200001	11220001	0.328704	CDH13
NC_057818.1	11180001	11200001	0.582822	CDH13
NC_057818.1	11160001	11180001	0.585586	CDH13
NC_057818.1	11220001	11240001	0.850829	CDH13
NC_057818.1	15800001	15820001	0.353383	CDH15
NC_057818.1	15820001	15840001	0.847134	CDH15
NC_057835.1	71180001	71200001	0.122881	CDH17
NC_057841.1	32400001	32420001	0.302198	CDH2
NC_057841.1	32340001	32360001	0.929577	CDH2
NC_057841.1	32380001	32400001	0.940972	CDH2
NC_057841.1	32360001	32380001	0.961538	CDH2
NC_057837.1	56300001	56320001	0.161677	CDH26
NC_057837.1	56320001	56340001	0.989619	CDH26
NC_057837.1	55060001	55080001	0.11039	CDH4
NC_057839.1	44140001	44160001	0.0807453	CDH6
NC_057839.1	44120001	44140001	0.966038	CDH6
NC_057824.1	40240001	40260001	0.146154	CDIPT
NC_057824.1	40260001	40280001	0.992593	CDIPT
NC_057830.1	3380001	3400001	0.100977	CDK5RAP2
NC_057830.1	3360001	3380001	0.12069	CDK5RAP2
NC_057830.1	2980001	3000001	0.206452	CDK5RAP2
NC_057830.1	3300001	3320001	0.212014	CDK5RAP2
NC_057830.1	3560001	3580001	0.283871	CDK5RAP2
NC_057830.1	3600001	3620001	0.424528	CDK5RAP2
NC_057830.1	3000001	3020001	0.502075	CDK5RAP2
NC_057830.1	3500001	3520001	0.516746	CDK5RAP2
NC_057830.1	3580001	3600001	0.647399	CDK5RAP2
NC_057830.1	3540001	3560001	0.848214	CDK5RAP2
NC_057830.1	3520001	3540001	0.953704	CDK5RAP2
NC_057819.1	110640001	110660001	0.0752688	CDK5RAP3
NC_057832.1	20440001	20460001	0.0826087	CDK6
NC_057832.1	20460001	20480001	0.251256	CDK6
NC_057832.1	20340001	20360001	0.346154	CDK6
NC_057832.1	20380001	20400001	0.744186	CDK6
NC_057832.1	20420001	20440001	0.972136	CDK6
NC_057832.1	20400001	20420001	1	CDK6
NC_057821.1	37700001	37720001	0.102273	CDKAL1
NC_057821.1	37680001	37700001	0.123636	CDKAL1
NC_057821.1	37720001	37740001	0.146341	CDKAL1
NC_057821.1	37820001	37840001	0.196078	CDKAL1
NC_057821.1	37740001	37760001	0.784314	CDKAL1
NC_057821.1	37800001	37820001	0.854839	CDKAL1
NC_057821.1	37780001	37800001	0.926471	CDKAL1
NC_057821.1	37760001	37780001	1	CDKAL1
NC_057821.1	11860001	11880001	0.324324	CDKN1A
NC_057843.1	21840001	21860001	0.327778	CDKN2B
NC_057823.1	17680001	17700001	0.510753	CDKN2D
NC_057824.1	34160001	34180001	0.144105	CDR2
NC_057825.1	83740001	83760001	0.11811	CEBPZ
NC_057825.1	83740001	83760001	0.11811	CEBPZOS
NC_057825.1	83760001	83780001	0.6997	CEBPZOS
NC_057825.1	83780001	83800001	0.818182	CEBPZOS
NC_057837.1	15900001	15920001	0.109091	CELF2
NC_057837.1	16000001	16020001	0.129032	CELF2
NC_057837.1	16080001	16100001	0.364341	CELF2
NC_057837.1	15860001	15880001	0.75419	CELF2
NC_057837.1	15880001	15900001	1	CELF2
NC_057834.1	41960001	41980001	0.259868	CELF3
NC_057843.1	46140001	46160001	0.222973	CEMIP2
NC_057843.1	46120001	46140001	0.341837	CEMIP2
NC_057843.1	46200001	46220001	0.70283	CEMIP2
NC_057836.1	7160001	7180001	0.894915	CENPM
NC_057836.1	7120001	7140001	1	CENPM
NC_057836.1	7140001	7160001	1	CENPM
NC_057818.1	9460001	9480001	0.132353	CENPN
NC_057818.1	9440001	9460001	0.747368	CENPN
NC_057823.1	32360001	32380001	0.12069	CEP120
NC_057820.1	43900001	43920001	0.167421	CEP135
NC_057826.1	40040001	40060001	0.428571	CEP152
NC_057840.1	47820001	47840001	0.372781	CEP43
NC_057840.1	47800001	47820001	0.410072	CEP43
NC_057840.1	47780001	47800001	0.525692	CEP43
NC_057815.1	28980001	29000001	0.117647	CEP57
NC_057815.1	28960001	28980001	0.345768	CEP57
NC_057833.1	87000001	87020001	0.0756014	CEP70
NC_057833.1	86820001	86840001	0.141439	CEP70
NC_057833.1	86840001	86860001	0.393333	CEP70
NC_057842.1	34800001	34820001	0.100629	CEP85L
NC_057842.1	34820001	34840001	0.224599	CEP85L
NC_057823.1	8240001	8260001	0.979253	CERS1
NC_057823.1	8220001	8240001	1	CERS1
NC_057847.1	30800001	30820001	0.0987654	CERS6
NC_057834.1	31640001	31660001	0.194915	CFAP126
NC_057815.1	21980001	22000001	0.412281	CFAP300
NC_057815.1	21940001	21960001	0.556122	CFAP300
NC_057815.1	21920001	21940001	1	CFAP300
NC_057836.1	57780001	57800001	0.0899471	CFAP54
NC_057836.1	58060001	58080001	0.105	CFAP54
NC_057836.1	58120001	58140001	0.254438	CFAP54
NC_057836.1	57800001	57820001	0.292453	CFAP54
NC_057836.1	58040001	58060001	0.315951	CFAP54
NC_057836.1	58080001	58100001	0.593525	CFAP54
NC_057836.1	58100001	58120001	0.786184	CFAP54
NC_057829.1	68000001	68020001	0.110345	CFAP58
NC_057829.1	68040001	68060001	0.170103	CFAP58
NC_057819.1	108460001	108480001	0.0756757	CHAD
NC_057829.1	43260001	43280001	0.2	CHAT
NC_057824.1	41580001	41600001	0.0789474	CHCHD2
NC_057838.1	68860001	68880001	0.324723	CHCHD4
NC_057838.1	68880001	68900001	0.596273	CHCHD4
NC_057835.1	27100001	27120001	0.120253	CHCHD7
NC_057835.1	27060001	27080001	0.385417	CHCHD7
NC_057835.1	27080001	27100001	0.92437	CHCHD7
NC_057838.1	58220001	58240001	0.192513	CHDH
NC_057819.1	27920001	27940001	0.315261	CHFR
NC_057838.1	38280001	38300001	0.0994475	CHL1
NC_057838.1	37740001	37760001	0.315508	CHL1
NC_057838.1	37760001	37780001	0.503106	CHL1
NC_057838.1	37800001	37820001	0.810185	CHL1
NC_057838.1	37780001	37800001	0.974138	CHL1
NC_057815.1	67820001	67840001	0.0774648	CHRDL2
NC_057815.1	67800001	67820001	0.442211	CHRDL2
NC_057836.1	50920001	50940001	0.182857	CHST11
NC_057836.1	51020001	51040001	0.361446	CHST11
NC_057836.1	50980001	51000001	0.670635	CHST11
NC_057836.1	51000001	51020001	1	CHST11
NC_057818.1	44500001	44520001	0.137056	CHST8
NC_057818.1	44340001	44360001	0.321101	CHST8
NC_057841.1	33360001	33380001	0.412935	CHST9
NC_057841.1	33380001	33400001	0.427632	CHST9
NC_057841.1	33340001	33360001	0.909091	CHST9
NC_057841.1	33400001	33420001	1	CHST9
NC_057841.1	33420001	33440001	1	CHST9
NC_057823.1	26600001	26620001	0.585106	CHSY3
NC_057823.1	26580001	26600001	0.931889	CHSY3
NC_057826.1	79580001	79600001	0.516746	CIDEB
NC_057824.1	24140001	24160001	0.144876	CIITA
NC_057824.1	24160001	24180001	0.215054	CIITA
NC_057823.1	7700001	7720001	0.0985222	CILP2
NC_057838.1	60720001	60740001	1	CISH
NC_057838.1	60740001	60760001	1	CISH
NC_057844.1	22160001	22180001	0.0909091	CKAP2
NC_057844.1	22200001	22220001	0.110599	CKAP2
NC_057844.1	22180001	22200001	0.63253	CKAP2
NC_057818.1	53460001	53480001	0.44186	CKM
NC_057818.1	53440001	53460001	0.73224	CKM
NC_057823.1	81480001	81500001	0.142857	CKMT2
NC_057823.1	81460001	81480001	0.368932	CKMT2
NC_057832.1	112280001	112300001	0.872727	CLCN1
NC_057824.1	15940001	15960001	0.103448	CLCN7
NC_057824.1	15960001	15980001	0.59276	CLCN7
NC_057844.1	72460001	72480001	0.12628	CLDN10
NC_057832.1	18200001	18220001	0.569892	CLDN12
NC_057832.1	18240001	18260001	0.652174	CLDN12
NC_057832.1	18220001	18240001	0.661654	CLDN12
NC_057833.1	69260001	69280001	0.368231	CLDN14
NC_057833.1	69440001	69460001	0.427536	CLDN14
NC_057833.1	69300001	69320001	0.874494	CLDN14
NC_057833.1	69280001	69300001	0.92029	CLDN14
NC_057824.1	49080001	49100001	0.150442	CLDN15
NC_057824.1	49100001	49120001	0.63522	CLDN15
NC_057819.1	19540001	19560001	0.0935252	CLIP1
NC_057819.1	19440001	19460001	0.129032	CLIP1
NC_057818.1	46860001	46880001	0.27044	CLIP3
NC_057818.1	46840001	46860001	0.821577	CLIP3
NC_057833.1	88980001	89000001	0.354286	CLSTN2
NC_057833.1	88720001	88740001	0.423841	CLSTN2
NC_057833.1	88680001	88700001	0.463415	CLSTN2
NC_057833.1	88740001	88760001	0.703704	CLSTN2
NC_057833.1	88700001	88720001	0.782178	CLSTN2
NC_057819.1	96260001	96280001	0.173333	CLUH
NC_057841.1	38780001	38800001	0.128205	CLUL1
NC_057841.1	38760001	38780001	0.128655	CLUL1
NC_057835.1	30420001	30440001	0.125	CLVS1
NC_057835.1	30400001	30420001	0.329208	CLVS1
NC_057818.1	9440001	9460001	0.747368	CMC2
NC_057818.1	9420001	9440001	0.752174	CMC2
NC_057818.1	34980001	35000001	0.0960452	CMTM2
NC_057817.1	41980001	42000001	0.431907	CNOT2
NC_057817.1	42000001	42020001	0.6	CNOT2
NC_057842.1	62060001	62080001	0.106061	CNR1
NC_057842.1	62140001	62160001	0.142857	CNR1
NC_057842.1	62120001	62140001	0.154472	CNR1
NC_057842.1	62080001	62100001	0.194444	CNR1
NC_057830.1	34820001	34840001	0.765625	CNTFR
NC_057830.1	34880001	34900001	0.829167	CNTFR
NC_057830.1	34840001	34860001	1	CNTFR
NC_057830.1	34860001	34880001	1	CNTFR
NC_057843.1	26680001	26700001	0.183486	CNTLN
NC_057843.1	26780001	26800001	0.272085	CNTLN
NC_057843.1	26720001	26740001	0.446809	CNTLN
NC_057843.1	26700001	26720001	0.607692	CNTLN
NC_057843.1	26740001	26760001	0.633803	CNTLN
NC_057843.1	26600001	26620001	0.709677	CNTLN
NC_057843.1	26640001	26660001	0.729167	CNTLN
NC_057843.1	26760001	26780001	0.966851	CNTLN
NC_057843.1	26620001	26640001	1	CNTLN
NC_057828.1	6560001	6580001	0.315271	CNTN2
NC_057838.1	35440001	35460001	0.0723404	CNTN4
NC_057847.1	76520001	76540001	0.0714286	CNTNAP5
NC_057847.1	76400001	76420001	0.122324	CNTNAP5
NC_057847.1	76860001	76880001	0.152941	CNTNAP5
NC_057847.1	76840001	76860001	0.190141	CNTNAP5
NC_057847.1	76420001	76440001	0.236659	CNTNAP5
NC_057847.1	77000001	77020001	0.237037	CNTNAP5
NC_057847.1	76800001	76820001	0.466165	CNTNAP5
NC_057847.1	76780001	76800001	0.513932	CNTNAP5
NC_057847.1	76920001	76940001	0.705882	CNTNAP5
NC_057847.1	76880001	76900001	0.717105	CNTNAP5
NC_057847.1	77440001	77460001	0.773649	CNTNAP5
NC_057847.1	76040001	76060001	0.821192	CNTNAP5
NC_057847.1	77420001	77440001	0.822917	CNTNAP5
NC_057847.1	76900001	76920001	0.833333	CNTNAP5
NC_057847.1	76760001	76780001	0.902326	CNTNAP5
NC_057847.1	77460001	77480001	0.982558	CNTNAP5
NC_057829.1	13460001	13480001	0.119374	COG2
NC_057842.1	36780001	36800001	0.939655	COL10A1
NC_057842.1	36800001	36820001	0.949721	COL10A1
NC_057842.1	12120001	12140001	0.101818	COL19A1
NC_057842.1	12060001	12080001	0.106838	COL19A1
NC_057819.1	108660001	108680001	0.319672	COL1A1
NC_057832.1	21960001	21980001	0.114094	COL1A2
NC_057834.1	80400001	80420001	0.126638	COL24A1
NC_057834.1	80380001	80400001	0.315152	COL24A1
NC_057831.1	18320001	18340001	0.0935484	COL25A1
NC_057831.1	18340001	18360001	0.133333	COL25A1
NC_057830.1	9000001	9020001	0.078125	COL27A1
NC_057830.1	9080001	9100001	0.118881	COL27A1
NC_057830.1	9060001	9080001	0.183824	COL27A1
NC_057830.1	9040001	9060001	0.251908	COL27A1
NC_057830.1	9100001	9120001	0.297468	COL27A1
NC_057832.1	25600001	25620001	0.38565	COL28A1
NC_057822.1	20120001	20140001	0.873563	COL4A4
NC_057822.1	20140001	20160001	0.934426	COL4A4
NC_057833.1	72160001	72180001	0.138182	COL6A1
NC_057833.1	72180001	72200001	0.472362	COL6A1
NC_057833.1	72240001	72260001	0.514124	COL6A1
NC_057833.1	72200001	72220001	0.9163	COL6A1
NC_057833.1	72220001	72240001	1	COL6A1
NC_057838.1	62280001	62300001	0.108434	COL7A1
NC_057834.1	129700001	129720001	0.19598	COL8A2
NC_057834.1	129680001	129700001	0.808612	COL8A2
NC_057841.1	38620001	38640001	0.0980392	COLEC12
NC_057831.1	64360001	64380001	0.177885	COMMD8
NC_057831.1	64400001	64420001	0.266667	COMMD8
NC_057831.1	64420001	64440001	0.995146	COMMD8
NC_057823.1	8200001	8220001	0.996753	COPE
NC_057823.1	8220001	8240001	1	COPE
NC_057834.1	139060001	139080001	0.118156	COPS9
NC_057822.1	47880001	47900001	0.553398	COQ10B
NC_057831.1	64820001	64840001	0.0748663	CORIN
NC_057831.1	64640001	64660001	0.0857143	CORIN
NC_057831.1	64680001	64700001	0.210526	CORIN
NC_057831.1	64540001	64560001	0.797414	CORIN
NC_057824.1	40000001	40020001	0.586777	CORO1A
NC_057832.1	100300001	100320001	0.144578	CPA1
NC_057832.1	100300001	100320001	0.144578	CPA5
NC_057819.1	94200001	94220001	0.410714	CPD
NC_057819.1	94180001	94200001	0.841667	CPD
NC_057819.1	94240001	94260001	0.909605	CPD
NC_057819.1	94160001	94180001	0.936508	CPD
NC_057819.1	94220001	94240001	1	CPD
NC_057826.1	94340001	94360001	0.1	CPLX2
NC_057833.1	79520001	79540001	0.228261	CPNE4
NC_057833.1	79500001	79520001	0.773973	CPNE4
NC_057833.1	79560001	79580001	0.80402	CPNE4
NC_057833.1	79540001	79560001	1	CPNE4
NC_057826.1	79380001	79400001	0.32093	CPNE6
NC_057826.1	79400001	79420001	0.84689	CPNE6
NC_057845.1	41960001	41980001	0.306931	CPOX
NC_057845.1	41920001	41940001	0.551867	CPOX
NC_057845.1	41940001	41960001	0.6	CPOX
NC_057835.1	68700001	68720001	0.079096	CPQ
NC_057835.1	68620001	68640001	0.447721	CPQ
NC_057835.1	68720001	68740001	0.574879	CPQ
NC_057835.1	68740001	68760001	0.620253	CPQ
NC_057822.1	36080001	36100001	0.304348	CPS1
NC_057822.1	36040001	36060001	0.85124	CPS1
NC_057822.1	36060001	36080001	0.88764	CPS1
NC_057820.1	43900001	43920001	0.167421	CRACD
NC_057820.1	43880001	43900001	0.486486	CRACD
NC_057824.1	16040001	16060001	0.113208	CRAMP1
NC_057823.1	20580001	20600001	0.0810811	CRB3
NC_057832.1	75320001	75340001	0.338346	CREB5
NC_057832.1	75280001	75300001	0.492188	CREB5
NC_057832.1	75300001	75320001	1	CREB5
NC_057823.1	8380001	8400001	0.156584	CRTC1
NC_057823.1	8420001	8440001	0.237668	CRTC1
NC_057823.1	8360001	8380001	0.539773	CRTC1
NC_057823.1	8320001	8340001	0.684444	CRTC1
NC_057823.1	8340001	8360001	0.931298	CRTC1
NC_057842.1	45400001	45420001	0.169697	CRYBG1
NC_057842.1	45380001	45400001	0.272059	CRYBG1
NC_057842.1	45340001	45360001	0.331361	CRYBG1
NC_057842.1	45360001	45380001	0.366379	CRYBG1
NC_057834.1	52580001	52600001	0.0671642	CSDE1
NC_057846.1	11840001	11860001	0.126531	CSMD1
NC_057846.1	11800001	11820001	0.192513	CSMD1
NC_057846.1	12120001	12140001	0.219124	CSMD1
NC_057846.1	11180001	11200001	0.262338	CSMD1
NC_057834.1	131680001	131700001	0.175182	CSMD2
NC_057834.1	132120001	132140001	0.209581	CSMD2
NC_057834.1	131880001	131900001	0.304516	CSMD2
NC_057834.1	132100001	132120001	0.425197	CSMD2
NC_057834.1	132020001	132040001	0.511211	CSMD2
NC_057834.1	131940001	131960001	0.579235	CSMD2
NC_057834.1	132060001	132080001	0.626459	CSMD2
NC_057834.1	131920001	131940001	0.865	CSMD2
NC_057834.1	131960001	131980001	0.923077	CSMD2
NC_057834.1	131900001	131920001	0.990566	CSMD2
NC_057834.1	131980001	132000001	1	CSMD2
NC_057834.1	132000001	132020001	1	CSMD2
NC_057834.1	132040001	132060001	1	CSMD2
NC_057835.1	54280001	54300001	0.0986842	CSMD3
NC_057835.1	55080001	55100001	0.101523	CSMD3
NC_057835.1	54900001	54920001	0.270833	CSMD3
NC_057835.1	54860001	54880001	0.31203	CSMD3
NC_057835.1	54760001	54780001	0.490272	CSMD3
NC_057835.1	54820001	54840001	0.842424	CSMD3
NC_057835.1	54780001	54800001	0.967213	CSMD3
NC_057835.1	54840001	54860001	0.977316	CSMD3
NC_057835.1	54800001	54820001	1	CSMD3
NC_057823.1	32180001	32200001	0.10303	CSNK1G3
NC_057828.1	81480001	81500001	0.15544	CSRP1
NC_057829.1	86540001	86560001	0.133028	CTBP2
NC_057829.1	86640001	86660001	0.294686	CTBP2
NC_057819.1	100400001	100420001	0.0880503	CTC1
NC_057841.1	51080001	51100001	0.0935673	CTIF
NC_057841.1	51100001	51120001	0.19685	CTIF
NC_057841.1	51160001	51180001	0.316981	CTIF
NC_057841.1	51060001	51080001	0.330882	CTIF
NC_057841.1	51120001	51140001	0.953271	CTIF
NC_057841.1	51140001	51160001	1	CTIF
NC_057839.1	62560001	62580001	0.0679012	CTNND2
NC_057839.1	62260001	62280001	0.0693642	CTNND2
NC_057839.1	62580001	62600001	0.137705	CTNND2
NC_057839.1	62280001	62300001	0.138365	CTNND2
NC_057839.1	62180001	62200001	0.145631	CTNND2
NC_057839.1	62040001	62060001	0.312775	CTNND2
NC_057839.1	62020001	62040001	0.345324	CTNND2
NC_057839.1	62540001	62560001	0.641732	CTNND2
NC_057839.1	62400001	62420001	0.760668	CTNND2
NC_057839.1	62420001	62440001	0.76779	CTNND2
NC_057839.1	62300001	62320001	0.77381	CTNND2
NC_057839.1	62520001	62540001	0.974359	CTNND2
NC_057839.1	62480001	62500001	0.995392	CTNND2
NC_057839.1	62440001	62460001	1	CTNND2
NC_057839.1	62460001	62480001	1	CTNND2
NC_057839.1	62500001	62520001	1	CTNND2
NC_057816.1	42040001	42060001	0.313725	CTSC
NC_057819.1	29000001	29020001	0.0776398	CTSO
NC_057819.1	28820001	28840001	0.0792952	CTSO
NC_057819.1	28940001	28960001	0.114286	CTSO
NC_057819.1	29060001	29080001	0.149573	CTSO
NC_057819.1	28980001	29000001	0.197719	CTSO
NC_057819.1	29080001	29100001	0.201835	CTSO
NC_057819.1	29020001	29040001	0.409091	CTSO
NC_057819.1	29120001	29140001	0.492424	CTSO
NC_057819.1	29040001	29060001	0.518182	CTSO
NC_057819.1	29100001	29120001	0.778325	CTSO
NC_057818.1	57500001	57520001	0.099359	CTU1
NC_057837.1	31700001	31720001	0.244898	CUBN
NC_057837.1	31780001	31800001	0.741784	CUBN
NC_057837.1	31640001	31660001	0.781513	CUBN
NC_057837.1	31760001	31780001	0.84375	CUBN
NC_057837.1	31660001	31680001	1	CUBN
NC_057837.1	31680001	31700001	1	CUBN
NC_057815.1	31940001	31960001	0.169492	CUL5
NC_057824.1	48340001	48360001	0.921053	CUX1
NC_057819.1	111540001	111560001	0.518018	CWC25
NC_057819.1	111560001	111580001	1	CWC25
NC_057819.1	111580001	111600001	1	CWC25
NC_057839.1	17660001	17680001	0.464286	CWC27
NC_057839.1	17860001	17880001	0.623762	CWC27
NC_057838.1	25000001	25020001	1	CX3CR1
NC_057838.1	25020001	25040001	1	CX3CR1
NC_057838.1	25040001	25060001	1	CX3CR1
NC_057838.1	64300001	64320001	0.205534	CXCR6
NC_057838.1	64280001	64300001	0.312775	CXCR6
NC_057841.1	52500001	52520001	0.0991379	CXXC1
NC_057818.1	20580001	20600001	0.0869565	CYLD
NC_057818.1	20560001	20580001	0.707831	CYLD
NC_057818.1	20680001	20700001	0.829912	CYLD
NC_057825.1	19200001	19220001	0.304348	CYS1
NC_057821.1	14900001	14920001	0.191489	DAAM2
NC_057821.1	14860001	14880001	0.321053	DAAM2
NC_057821.1	14880001	14900001	0.944444	DAAM2
NC_057844.1	46280001	46300001	0.161538	DACH1
NC_057844.1	45580001	45600001	0.442748	DACH1
NC_057844.1	46140001	46160001	0.572165	DACH1
NC_057844.1	46220001	46240001	0.860104	DACH1
NC_057844.1	46160001	46180001	0.995192	DACH1
NC_057844.1	46180001	46200001	1	DACH1
NC_057844.1	46200001	46220001	1	DACH1
NC_057838.1	61600001	61620001	0.0808824	DAG1
NC_057830.1	30180001	30200001	0.0677966	DAPK1
NC_057822.1	19260001	19280001	0.128571	DAW1
NC_057822.1	19300001	19320001	0.263158	DAW1
NC_057822.1	19320001	19340001	0.460674	DAW1
NC_057816.1	25680001	25700001	0.5	DBX1
NC_057816.1	25660001	25680001	0.992806	DBX1
NC_057838.1	60280001	60300001	0.944206	DCAF1
NC_057838.1	60300001	60320001	1	DCAF1
NC_057838.1	60320001	60340001	1	DCAF1
NC_057838.1	60340001	60360001	1	DCAF1
NC_057838.1	60360001	60380001	1	DCAF1
NC_057838.1	60380001	60400001	1	DCAF1
NC_057841.1	55080001	55100001	0.0764526	DCC
NC_057841.1	55180001	55200001	0.0941176	DCC
NC_057841.1	55280001	55300001	0.121771	DCC
NC_057841.1	54580001	54600001	0.194093	DCC
NC_057841.1	54020001	54040001	0.265753	DCC
NC_057841.1	54640001	54660001	0.292383	DCC
NC_057841.1	54940001	54960001	0.293878	DCC
NC_057841.1	55200001	55220001	0.369748	DCC
NC_057841.1	55560001	55580001	0.384298	DCC
NC_057841.1	55000001	55020001	0.409962	DCC
NC_057841.1	55580001	55600001	0.414226	DCC
NC_057841.1	54620001	54640001	0.432314	DCC
NC_057841.1	55260001	55280001	0.60678	DCC
NC_057841.1	55040001	55060001	0.632911	DCC
NC_057841.1	55220001	55240001	0.797814	DCC
NC_057841.1	55240001	55260001	0.918269	DCC
NC_057841.1	55060001	55080001	0.9801	DCC
NC_057841.1	54960001	54980001	1	DCC
NC_057841.1	54980001	55000001	1	DCC
NC_057820.1	29580001	29600001	0.670103	DCK
NC_057838.1	23260001	23280001	0.372093	DCLK3
NC_057838.1	23220001	23240001	0.439716	DCLK3
NC_057838.1	23180001	23200001	0.7125	DCLK3
NC_057838.1	23240001	23260001	0.96281	DCLK3
NC_057846.1	21940001	21960001	0.0769231	DCTD
NC_057846.1	21960001	21980001	0.0769231	DCTD
NC_057830.1	34800001	34820001	0.478873	DCTN3
NC_057830.1	34820001	34840001	0.765625	DCTN3
NC_057846.1	33600001	33620001	0.206278	DCTN6
NC_057827.1	60640001	60660001	0.0820896	DDX24
NC_057825.1	4320001	4340001	0.235294	DDX31
NC_057825.1	4300001	4320001	0.846154	DDX31
NC_057823.1	8180001	8200001	0.992188	DDX49
NC_057823.1	8200001	8220001	0.996753	DDX49
NC_057818.1	51460001	51480001	0.4375	DEDD2
NC_057818.1	51480001	51500001	0.510989	DEDD2
NC_057818.1	51500001	51520001	0.805556	DEDD2
NC_057843.1	8040001	8060001	0.247863	DEFB134
NC_057821.1	39780001	39800001	0.076	DEK
NC_057823.1	20580001	20600001	0.0810811	DENND1C
NC_057822.1	27520001	27540001	0.547368	DES
NC_057832.1	32780001	32800001	0.207965	DGKB
NC_057832.1	32800001	32820001	0.424242	DGKB
NC_057832.1	32820001	32840001	0.457286	DGKB
NC_057832.1	106980001	107000001	0.184524	DGKI
NC_057820.1	460001	480001	0.306306	DGKQ
NC_057816.1	2820001	2840001	0.0841584	DHCR7
NC_057816.1	2800001	2820001	0.131579	DHCR7
NC_057826.1	79560001	79580001	0.417178	DHRS1
NC_057826.1	79580001	79600001	0.516746	DHRS1
NC_057844.1	21900001	21920001	0.389474	DHRS12
NC_057844.1	21860001	21880001	0.524064	DHRS12
NC_057844.1	21880001	21900001	0.950704	DHRS12
NC_057839.1	26700001	26720001	0.418848	DHX29
NC_057833.1	92320001	92340001	0.0663507	DIPK2A
NC_057833.1	92380001	92400001	0.222798	DIPK2A
NC_057833.1	92360001	92380001	0.246094	DIPK2A
NC_057833.1	92400001	92420001	0.33887	DIPK2A
NC_057833.1	92340001	92360001	0.472868	DIPK2A
NC_057833.1	92420001	92440001	0.473054	DIPK2A
NC_057833.1	92240001	92260001	0.758621	DIPK2A
NC_057822.1	15700001	15720001	0.1875	DIS3L2
NC_057828.1	44280001	44300001	0.5625	DISP3
NC_057828.1	44260001	44280001	0.736264	DISP3
NC_057846.1	31240001	31260001	0.261438	DLC1
NC_057834.1	119960001	119980001	0.0808081	DMBX1
NC_057834.1	119980001	120000001	0.503937	DMBX1
NC_057834.1	120000001	120020001	0.745763	DMBX1
NC_057834.1	120020001	120040001	0.995146	DMBX1
NC_057834.1	120040001	120060001	1	DMBX1
NC_057834.1	120060001	120080001	1	DMBX1
NC_057826.1	89800001	89820001	0.149184	DMGDH
NC_057843.1	41960001	41980001	0.171315	DMRT2
NC_057843.1	41820001	41840001	0.663978	DMRT2
NC_057843.1	41840001	41860001	0.739583	DMRT2
NC_057843.1	41940001	41960001	0.851986	DMRT2
NC_057843.1	41920001	41940001	0.861446	DMRT2
NC_057843.1	41860001	41880001	0.970297	DMRT2
NC_057843.1	41880001	41900001	1	DMRT2
NC_057843.1	41900001	41920001	1	DMRT2
NC_057832.1	42360001	42380001	0.654275	DMTF1
NC_057818.1	65340001	65360001	0.0888889	DNAAF3
NC_057822.1	49200001	49220001	0.0862944	DNAH7
NC_057822.1	49420001	49440001	0.0913706	DNAH7
NC_057822.1	49180001	49200001	0.180488	DNAH7
NC_057821.1	14040001	14060001	0.246809	DNAH8
NC_057830.1	34960001	34980001	0.453782	DNAI1
NC_057830.1	34940001	34960001	0.477778	DNAI1
NC_057826.1	64400001	64420001	0.480198	DNAJC17
NC_057826.1	64360001	64380001	0.867725	DNAJC17
NC_057826.1	64380001	64400001	0.943548	DNAJC17
NC_057823.1	17880001	17900001	0.468182	DNM2
NC_057823.1	17780001	17800001	0.48913	DNM2
NC_057823.1	17840001	17860001	0.892308	DNM2
NC_057823.1	17800001	17820001	0.914894	DNM2
NC_057823.1	17820001	17840001	0.971098	DNM2
NC_057828.1	41780001	41800001	0.130841	DNM3
NC_057828.1	42060001	42080001	0.427313	DNM3
NC_057828.1	41840001	41860001	0.471014	DNM3
NC_057828.1	41760001	41780001	0.595628	DNM3
NC_057828.1	42080001	42100001	0.8	DNM3
NC_057819.1	95180001	95200001	0.0878378	DOC2B
NC_057819.1	95160001	95180001	0.288889	DOC2B
NC_057819.1	95140001	95160001	0.333333	DOC2B
NC_057838.1	60660001	60680001	0.30888	DOCK3
NC_057838.1	60640001	60660001	0.463054	DOCK3
NC_057838.1	60480001	60500001	0.535	DOCK3
NC_057838.1	60520001	60540001	0.588448	DOCK3
NC_057838.1	60460001	60480001	0.614826	DOCK3
NC_057838.1	60500001	60520001	0.686275	DOCK3
NC_057838.1	60680001	60700001	0.807927	DOCK3
NC_057838.1	60400001	60420001	0.939103	DOCK3
NC_057838.1	60420001	60440001	1	DOCK3
NC_057838.1	60440001	60460001	1	DOCK3
NC_057838.1	60540001	60560001	1	DOCK3
NC_057838.1	60560001	60580001	1	DOCK3
NC_057838.1	60580001	60600001	1	DOCK3
NC_057838.1	60600001	60620001	1	DOCK3
NC_057838.1	60620001	60640001	1	DOCK3
NC_057832.1	64760001	64780001	0.0962567	DOCK4
NC_057832.1	64580001	64600001	0.160714	DOCK4
NC_057832.1	64740001	64760001	0.183246	DOCK4
NC_057843.1	42480001	42500001	0.0816327	DOCK8
NC_057843.1	42520001	42540001	0.121495	DOCK8
NC_057843.1	42500001	42520001	0.144444	DOCK8
NC_057843.1	42400001	42420001	0.197309	DOCK8
NC_057843.1	42440001	42460001	0.577181	DOCK8
NC_057843.1	42460001	42480001	1	DOCK8
NC_057844.1	75300001	75320001	0.310345	DOCK9
NC_057844.1	75320001	75340001	0.680412	DOCK9
NC_057841.1	12460001	12480001	0.105431	DOK6
NC_057841.1	12480001	12500001	0.559091	DOK6
NC_057842.1	25820001	25840001	0.167421	DOP1A
NC_057842.1	25960001	25980001	0.282895	DOP1A
NC_057842.1	25860001	25880001	0.54251	DOP1A
NC_057842.1	25880001	25900001	0.617544	DOP1A
NC_057842.1	25920001	25940001	0.711111	DOP1A
NC_057842.1	25940001	25960001	0.953608	DOP1A
NC_057842.1	25840001	25860001	1	DOP1A
NC_057833.1	65200001	65220001	0.991903	DPH3
NC_057833.1	65220001	65240001	1	DPH3
NC_057833.1	65240001	65260001	1	DPH3
NC_057847.1	68560001	68580001	0.360976	DPP10
NC_057826.1	87600001	87620001	0.297619	DPP8
NC_057826.1	87640001	87660001	0.931298	DPP8
NC_057826.1	87620001	87640001	0.965714	DPP8
NC_057832.1	69840001	69860001	0.0909091	DPY19L1
NC_057832.1	69920001	69940001	0.207865	DPY19L1
NC_057832.1	69860001	69880001	0.292181	DPY19L1
NC_057832.1	69960001	69980001	0.422131	DPY19L1
NC_057832.1	69900001	69920001	0.472826	DPY19L1
NC_057832.1	69880001	69900001	0.763736	DPY19L1
NC_057832.1	69840001	69860001	0.0909091	DPY19L2
NC_057832.1	69780001	69800001	0.158333	DPY19L2
NC_057832.1	69860001	69880001	0.292181	DPY19L2
NC_057832.1	69800001	69820001	0.5	DPY19L2
NC_057834.1	68520001	68540001	0.0990566	DPYD
NC_057834.1	68420001	68440001	0.26601	DPYD
NC_057834.1	68440001	68460001	0.682927	DPYD
NC_057834.1	68460001	68480001	0.715385	DPYD
NC_057834.1	68480001	68500001	0.91623	DPYD
NC_057829.1	92640001	92660001	0.533333	DPYSL4
NC_057833.1	77420001	77440001	0.134078	DSCAM
NC_057833.1	77360001	77380001	0.219136	DSCAM
NC_057833.1	77580001	77600001	0.243655	DSCAM
NC_057833.1	76920001	76940001	0.252841	DSCAM
NC_057833.1	76940001	76960001	0.352941	DSCAM
NC_057833.1	77540001	77560001	0.445104	DSCAM
NC_057833.1	76880001	76900001	0.509709	DSCAM
NC_057833.1	76800001	76820001	0.838028	DSCAM
NC_057833.1	77520001	77540001	0.901316	DSCAM
NC_057833.1	76860001	76880001	0.911458	DSCAM
NC_057833.1	77640001	77660001	0.958478	DSCAM
NC_057833.1	76840001	76860001	0.980392	DSCAM
NC_057833.1	76820001	76840001	1	DSCAM
NC_057842.1	36520001	36540001	0.0689655	DSE
NC_057821.1	5340001	5360001	0.1	DST
NC_057821.1	5220001	5240001	0.133333	DST
NC_057841.1	26260001	26280001	0.0854271	DTNA
NC_057841.1	26420001	26440001	0.137931	DTNA
NC_057841.1	26040001	26060001	0.162252	DTNA
NC_057841.1	26220001	26240001	0.226744	DTNA
NC_057841.1	26240001	26260001	0.361963	DTNA
NC_057841.1	26360001	26380001	0.715328	DTNA
NC_057841.1	26400001	26420001	0.979644	DTNA
NC_057841.1	26380001	26400001	1	DTNA
NC_057824.1	48100001	48120001	0.385366	DTX2
NC_057819.1	86660001	86680001	0.596859	DUSP14
NC_057836.1	22600001	22620001	0.337705	DUSP16
NC_057836.1	22540001	22560001	0.61236	DUSP16
NC_057819.1	3620001	3640001	0.0697674	DUSP18
NC_057838.1	59880001	59900001	0.0939597	DUSP7
NC_057838.1	59900001	59920001	0.528037	DUSP7
NC_057838.1	59860001	59880001	0.876812	DUSP7
NC_057838.1	59820001	59840001	0.971963	DUSP7
NC_057838.1	59840001	59860001	1	DUSP7
NC_057832.1	23140001	23160001	0.0959302	DYNC1I1
NC_057832.1	23160001	23180001	0.795455	DYNC1I1
NC_057833.1	65940001	65960001	0.169014	EAF1
NC_057830.1	37500001	37520001	0.497238	EBF2
NC_057821.1	49980001	50000001	0.423256	ECI2
NC_057821.1	49960001	49980001	0.927632	ECI2
NC_057821.1	50000001	50020001	1	ECI2
NC_057829.1	5380001	5400001	0.272727	EDARADD
NC_057826.1	73980001	74000001	0.713836	EDDM3B
NC_057826.1	74000001	74020001	0.779661	EDDM3B
NC_057829.1	87160001	87180001	0.191489	EDRF1
NC_057823.1	22500001	22520001	0.457399	EEF2
NC_057834.1	119800001	119820001	0.150685	EFCAB14
NC_057834.1	119840001	119860001	0.159722	EFCAB14
NC_057834.1	119820001	119840001	0.173228	EFCAB14
NC_057819.1	118980001	119000001	0.0725806	EFCAB3
NC_057819.1	119000001	119020001	0.76873	EFCAB3
NC_057834.1	102860001	102880001	0.803571	EFCAB7
NC_057834.1	102820001	102840001	0.942308	EFCAB7
NC_057834.1	102840001	102860001	0.991379	EFCAB7
NC_057838.1	69780001	69800001	0.0892388	EFCC1
NC_057834.1	132400001	132420001	0.216912	EFHD1
NC_057834.1	132460001	132480001	0.370629	EFHD1
NC_057823.1	105260001	105280001	0.157303	EFNA5
NC_057823.1	105240001	105260001	0.172131	EFNA5
NC_057823.1	105320001	105340001	0.274678	EFNA5
NC_057823.1	105380001	105400001	0.467626	EFNA5
NC_057823.1	105340001	105360001	0.552301	EFNA5
NC_057823.1	105360001	105380001	0.721154	EFNA5
NC_057825.1	43980001	44000001	0.448087	EHBP1
NC_057818.1	55080001	55100001	0.193133	EHD2
NC_057825.1	83760001	83780001	0.6997	EIF2AK2
NC_057825.1	83800001	83820001	0.774834	EIF2AK2
NC_057825.1	83780001	83800001	0.818182	EIF2AK2
NC_057819.1	124220001	124240001	0.112676	EIF4A3
NC_057819.1	124240001	124260001	0.420233	EIF4A3
NC_057831.1	27020001	27040001	0.151515	EIF4E
NC_057819.1	99620001	99640001	0.08	EIF5A
NC_057824.1	54700001	54720001	0.0736434	ELFN1
NC_057828.1	7120001	7140001	0.863354	ELK4
NC_057828.1	7100001	7120001	1	ELK4
NC_057837.1	74400001	74420001	0.25283	ELMO2
NC_057822.1	6900001	6920001	0.351254	ELOA
NC_057822.1	6880001	6900001	0.528736	ELOA
NC_057830.1	13680001	13700001	0.239617	ELP1
NC_057830.1	13700001	13720001	0.989189	ELP1
NC_057830.1	13720001	13740001	0.994382	ELP1
NC_057843.1	11180001	11200001	0.225941	ELP3
NC_057843.1	11220001	11240001	0.307238	ELP3
NC_057843.1	11200001	11220001	0.834101	ELP3
NC_057843.1	11160001	11180001	0.92053	ELP3
NC_057827.1	66460001	66480001	0.242063	EML1
NC_057827.1	66440001	66460001	0.516129	EML1
NC_057826.1	2960001	2980001	0.278075	EML5
NC_057826.1	3100001	3120001	0.527638	EML5
NC_057826.1	3000001	3020001	0.538462	EML5
NC_057826.1	3080001	3100001	0.568182	EML5
NC_057826.1	3040001	3060001	0.721649	EML5
NC_057826.1	3020001	3040001	0.813636	EML5
NC_057826.1	2980001	3000001	0.834146	EML5
NC_057826.1	3060001	3080001	0.934343	EML5
NC_057829.1	79460001	79480001	0.162162	ENO4
NC_057829.1	79440001	79460001	0.417323	ENO4
NC_057841.1	38780001	38800001	0.128205	ENOSF1
NC_057838.1	25640001	25660001	0.079646	ENTPD3
NC_057838.1	25620001	25640001	0.469388	ENTPD3
NC_057830.1	39980001	40000001	0.134884	ENTPD4
NC_057830.1	40060001	40080001	0.22541	ENTPD4
NC_057845.1	36640001	36660001	0.0729167	EPHA3
NC_057845.1	36600001	36620001	0.0736196	EPHA3
NC_057845.1	36700001	36720001	0.148276	EPHA3
NC_057845.1	37060001	37080001	0.154321	EPHA3
NC_057845.1	36720001	36740001	0.189542	EPHA3
NC_057845.1	36620001	36640001	0.213636	EPHA3
NC_057845.1	36740001	36760001	0.246835	EPHA3
NC_057845.1	36960001	36980001	0.550898	EPHA3
NC_057845.1	36680001	36700001	0.696262	EPHA3
NC_057845.1	36660001	36680001	0.865889	EPHA3
NC_057845.1	36900001	36920001	1	EPHA3
NC_057845.1	36920001	36940001	1	EPHA3
NC_057845.1	36940001	36960001	1	EPHA3
NC_057822.1	5980001	6000001	0.278107	EPHB2
NC_057822.1	6000001	6020001	0.294574	EPHB2
NC_057822.1	5960001	5980001	0.405204	EPHB2
NC_057822.1	6020001	6040001	0.731343	EPHB2
NC_057822.1	6040001	6060001	0.893805	EPHB2
NC_057840.1	29400001	29420001	0.0805085	EPM2A
NC_057840.1	29420001	29440001	0.0904977	EPM2A
NC_057840.1	29260001	29280001	0.307692	EPM2A
NC_057840.1	29340001	29360001	0.544186	EPM2A
NC_057840.1	29380001	29400001	0.97	EPM2A
NC_057840.1	29360001	29380001	1	EPM2A
NC_057838.1	23060001	23080001	0.79638	EPM2AIP1
NC_057838.1	23100001	23120001	0.992832	EPM2AIP1
NC_057838.1	23080001	23100001	0.996	EPM2AIP1
NC_057819.1	108380001	108400001	0.267516	EPN3
NC_057828.1	25640001	25660001	0.0872483	EPRS1
NC_057828.1	25660001	25680001	0.75	EPRS1
NC_057828.1	25600001	25620001	0.859375	EPRS1
NC_057828.1	25680001	25700001	1	EPRS1
NC_057844.1	14060001	14080001	0.110656	EPSTI1
NC_057844.1	14040001	14060001	0.139194	EPSTI1
NC_057823.1	95760001	95780001	0.393846	ERAP1
NC_057818.1	53460001	53480001	0.44186	ERCC2
NC_057818.1	51440001	51460001	0.389535	ERF
NC_057819.1	120380001	120400001	0.334906	ERN1
NC_057819.1	120360001	120380001	0.461847	ERN1
NC_057837.1	7180001	7200001	0.419192	ESF1
NC_057828.1	5700001	5720001	0.076087	ETNK2
NC_057834.1	129520001	129540001	0.33642	EVA1B
NC_057820.1	44000001	44020001	0.110701	EXOC1
NC_057825.1	90900001	90920001	0.0926829	EXOC6B
NC_057825.1	90740001	90760001	0.131737	EXOC6B
NC_057825.1	90780001	90800001	0.183544	EXOC6B
NC_057825.1	90860001	90880001	0.615385	EXOC6B
NC_057825.1	90840001	90860001	0.672131	EXOC6B
NC_057825.1	90880001	90900001	0.678571	EXOC6B
NC_057825.1	90800001	90820001	0.690402	EXOC6B
NC_057825.1	90820001	90840001	0.701754	EXOC6B
NC_057844.1	25140001	25160001	0.94697	EXOSC8
NC_057815.1	32460001	32480001	0.199461	EXPH5
NC_057815.1	32480001	32500001	0.239316	EXPH5
NC_057840.1	18440001	18460001	0.0744681	EYA4
NC_057840.1	18360001	18380001	0.0769231	EYA4
NC_057840.1	18400001	18420001	0.261981	EYA4
NC_057840.1	18500001	18520001	0.461538	EYA4
NC_057840.1	18540001	18560001	0.508571	EYA4
NC_057840.1	18680001	18700001	0.621005	EYA4
NC_057840.1	18420001	18440001	0.717213	EYA4
NC_057840.1	18640001	18660001	0.943925	EYA4
NC_057840.1	18380001	18400001	0.975758	EYA4
NC_057840.1	18520001	18540001	1	EYA4
NC_057840.1	18660001	18680001	1	EYA4
NC_057828.1	76820001	76840001	0.0930233	F13B
NC_057826.1	91760001	91780001	0.111748	F2RL1
NC_057826.1	91940001	91960001	0.155894	F2RL2
NC_057816.1	10380001	10400001	0.162791	FADS2
NC_057835.1	27980001	28000001	0.0666667	FAM110B
NC_057835.1	27960001	27980001	0.0714286	FAM110B
NC_057832.1	112280001	112300001	0.872727	FAM131B
NC_057837.1	30280001	30300001	0.102662	FAM171A1
NC_057823.1	92840001	92860001	0.0980392	FAM172A
NC_057843.1	56700001	56720001	0.375	FAM214B
NC_057821.1	50020001	50040001	0.987097	FAM217A
NC_057821.1	50000001	50020001	1	FAM217A
NC_057837.1	56300001	56320001	0.161677	FAM217B
NC_057837.1	56320001	56340001	0.989619	FAM217B
NC_057834.1	140260001	140280001	0.0913706	FAM240C
NC_057833.1	45920001	45940001	0.313333	FAM43A
NC_057833.1	45900001	45920001	0.59893	FAM43A
NC_057820.1	940001	960001	0.214286	FAM53A
NC_057820.1	900001	920001	0.257749	FAM53A
NC_057820.1	880001	900001	0.501441	FAM53A
NC_057820.1	920001	940001	0.919598	FAM53A
NC_057828.1	72020001	72040001	0.494005	FAM71A
NC_057828.1	72000001	72020001	0.890244	FAM71A
NC_057815.1	29080001	29100001	0.0718954	FAM76B
NC_057815.1	29220001	29240001	0.0749064	FAM76B
NC_057815.1	28980001	29000001	0.117647	FAM76B
NC_057815.1	29040001	29060001	0.336898	FAM76B
NC_057815.1	29340001	29360001	0.583756	FAM76B
NC_057815.1	29060001	29080001	0.64	FAM76B
NC_057826.1	50180001	50200001	0.0857143	FAM81A
NC_057826.1	50240001	50260001	0.367901	FAM81A
NC_057826.1	50220001	50240001	0.514124	FAM81A
NC_057821.1	40220001	40240001	0.848341	FAM8A1
NC_057821.1	40200001	40220001	1	FAM8A1
NC_057825.1	86820001	86840001	0.0940171	FAM98A
NC_057825.1	86800001	86820001	0.154412	FAM98A
NC_057825.1	86860001	86880001	0.233766	FAM98A
NC_057830.1	29240001	29260001	0.0849673	FANCC
NC_057830.1	29180001	29200001	0.112583	FANCC
NC_057830.1	29440001	29460001	0.45098	FANCC
NC_057828.1	42500001	42520001	0.0705128	FASLG
NC_057828.1	42540001	42560001	0.202532	FASLG
NC_057828.1	42440001	42460001	0.34375	FASLG
NC_057828.1	42400001	42420001	0.544715	FASLG
NC_057828.1	42360001	42380001	0.631048	FASLG
NC_057828.1	42420001	42440001	0.903226	FASLG
NC_057828.1	42380001	42400001	1	FASLG
NC_057816.1	46180001	46200001	0.0691057	FAT3
NC_057816.1	46540001	46560001	0.166667	FAT3
NC_057816.1	46560001	46580001	0.169118	FAT3
NC_057816.1	46460001	46480001	0.264881	FAT3
NC_057816.1	46420001	46440001	0.273038	FAT3
NC_057816.1	46400001	46420001	0.325203	FAT3
NC_057816.1	46200001	46220001	0.327511	FAT3
NC_057816.1	46660001	46680001	0.518072	FAT3
NC_057816.1	46640001	46660001	0.6375	FAT3
NC_057816.1	46520001	46540001	0.915493	FAT3
NC_057816.1	46480001	46500001	1	FAT3
NC_057816.1	46500001	46520001	1	FAT3
NC_057842.1	51700001	51720001	0.121951	FAXC
NC_057823.1	27780001	27800001	0.197044	FBN2
NC_057823.1	27720001	27740001	0.20339	FBN2
NC_057823.1	27800001	27820001	0.253659	FBN2
NC_057823.1	27900001	27920001	0.259649	FBN2
NC_057823.1	27840001	27860001	0.420382	FBN2
NC_057823.1	27820001	27840001	0.775316	FBN2
NC_057823.1	27880001	27900001	0.863095	FBN2
NC_057823.1	27860001	27880001	1	FBN2
NC_057823.1	19440001	19460001	0.243697	FBN3
NC_057823.1	19420001	19440001	0.627778	FBN3
NC_057823.1	105980001	106000001	0.126829	FBXL17
NC_057823.1	105920001	105940001	0.161972	FBXL17
NC_057823.1	106080001	106100001	0.190722	FBXL17
NC_057823.1	105860001	105880001	0.432773	FBXL17
NC_057823.1	105900001	105920001	0.709091	FBXL17
NC_057823.1	105880001	105900001	0.967273	FBXL17
NC_057839.1	58140001	58160001	0.07393	FBXL7
NC_057839.1	57680001	57700001	0.0995851	FBXL7
NC_057839.1	57720001	57740001	0.212766	FBXL7
NC_057839.1	58420001	58440001	0.455446	FBXL7
NC_057839.1	58560001	58580001	0.626959	FBXL7
NC_057839.1	58480001	58500001	0.644068	FBXL7
NC_057839.1	58520001	58540001	0.925926	FBXL7
NC_057839.1	58540001	58560001	0.929293	FBXL7
NC_057839.1	57700001	57720001	1	FBXL7
NC_057839.1	58440001	58460001	1	FBXL7
NC_057839.1	58460001	58480001	1	FBXL7
NC_057839.1	58500001	58520001	1	FBXL7
NC_057819.1	14780001	14800001	0.133333	FBXO21
NC_057819.1	14840001	14860001	0.139535	FBXO21
NC_057819.1	14820001	14840001	0.152672	FBXO21
NC_057819.1	14800001	14820001	0.673469	FBXO21
NC_057840.1	29400001	29420001	0.0805085	FBXO30
NC_057840.1	29420001	29440001	0.0904977	FBXO30
NC_057840.1	29480001	29500001	0.156757	FBXO30
NC_057840.1	29380001	29400001	0.97	FBXO30
NC_057819.1	111640001	111660001	0.0991736	FBXO47
NC_057819.1	14700001	14720001	0.329787	FBXW8
NC_057819.1	14720001	14740001	0.829876	FBXW8
NC_057819.1	14580001	14600001	0.946667	FBXW8
NC_057819.1	14600001	14620001	1	FBXW8
NC_057819.1	14620001	14640001	1	FBXW8
NC_057834.1	31740001	31760001	0.706294	FCER1G
NC_057823.1	54040001	54060001	0.178571	FCHSD1
NC_057826.1	36300001	36320001	0.207317	FERMT2
NC_057826.1	36180001	36200001	0.537634	FERMT2
NC_057826.1	36260001	36280001	0.679104	FERMT2
NC_057826.1	36280001	36300001	0.702247	FERMT2
NC_057826.1	36240001	36260001	0.813084	FERMT2
NC_057826.1	36220001	36240001	0.927152	FERMT2
NC_057826.1	36200001	36220001	0.940828	FERMT2
NC_057844.1	35460001	35480001	0.221239	FGF9
NC_057829.1	83520001	83540001	0.283582	FGFR2
NC_057829.1	83560001	83580001	0.777228	FGFR2
NC_057829.1	83540001	83560001	0.902116	FGFR2
NC_057832.1	52520001	52540001	0.376068	FGL2
NC_057825.1	5840001	5860001	0.457286	FIBCD1
NC_057825.1	5820001	5840001	0.694323	FIBCD1
NC_057825.1	5860001	5880001	0.879397	FIBCD1
NC_057842.1	18340001	18360001	0.0673575	FILIP1
NC_057842.1	18380001	18400001	0.127072	FILIP1
NC_057842.1	18320001	18340001	0.425676	FILIP1
NC_057842.1	18600001	18620001	0.435185	FILIP1
NC_057842.1	18520001	18540001	0.522388	FILIP1
NC_057842.1	18620001	18640001	0.810976	FILIP1
NC_057824.1	49080001	49100001	0.150442	FIS1
NC_057824.1	49100001	49120001	0.63522	FIS1
NC_057815.1	79360001	79380001	0.0654206	FJX1
NC_057815.1	79320001	79340001	0.103448	FJX1
NC_057815.1	79340001	79360001	0.148551	FJX1
NC_057832.1	74000001	74020001	0.366812	FKBP14
NC_057832.1	74020001	74040001	1	FKBP14
NC_057821.1	10940001	10960001	0.348148	FKBP5
NC_057821.1	10900001	10920001	0.809278	FKBP5
NC_057821.1	10960001	10980001	0.984615	FKBP5
NC_057821.1	10860001	10880001	1	FKBP5
NC_057821.1	10880001	10900001	1	FKBP5
NC_057823.1	4520001	4540001	0.102564	FLT4
NC_057828.1	52940001	52960001	0.149123	FNDC10
NC_057819.1	87800001	87820001	0.164557	FNDC8
NC_057821.1	51580001	51600001	0.245763	FOXF2
NC_057821.1	51600001	51620001	0.534392	FOXF2
NC_057826.1	2520001	2540001	0.0668896	FOXN3
NC_057826.1	2500001	2520001	0.163265	FOXN3
NC_057826.1	2300001	2320001	0.283237	FOXN3
NC_057826.1	2320001	2340001	0.292683	FOXN3
NC_057842.1	37320001	37340001	0.184783	FRK
NC_057842.1	36820001	36840001	0.668896	FRK
NC_057842.1	36800001	36820001	0.949721	FRK
NC_057837.1	28300001	28320001	0.120253	FRMD4A
NC_057838.1	43660001	43680001	0.103053	FRMD4B
NC_057838.1	43860001	43880001	0.152695	FRMD4B
NC_057843.1	59020001	59040001	0.129964	FRMPD1
NC_057827.1	56720001	56740001	0.440299	FSCB
NC_057827.1	56400001	56420001	0.785366	FSCB
NC_057827.1	56480001	56500001	0.895349	FSCB
NC_057827.1	56460001	56480001	0.991561	FSCB
NC_057827.1	56420001	56440001	1	FSCB
NC_057827.1	56440001	56460001	1	FSCB
NC_057818.1	23700001	23720001	0.285714	FTO
NC_057818.1	23620001	23640001	0.740476	FTO
NC_057818.1	23680001	23700001	0.923077	FTO
NC_057818.1	23640001	23660001	1	FTO
NC_057818.1	23660001	23680001	1	FTO
NC_057839.1	37400001	37420001	0.317647	FYB1
NC_057839.1	37460001	37480001	0.37931	FYB1
NC_057839.1	37380001	37400001	0.748052	FYB1
NC_057839.1	37320001	37340001	0.948276	FYB1
NC_057839.1	37360001	37380001	0.979328	FYB1
NC_057839.1	37340001	37360001	1	FYB1
NC_057838.1	64300001	64320001	0.205534	FYCO1
NC_057838.1	64320001	64340001	0.261719	FYCO1
NC_057838.1	64280001	64300001	0.312775	FYCO1
NC_057838.1	64240001	64260001	0.837662	FYCO1
NC_057838.1	64260001	64280001	0.996364	FYCO1
NC_057832.1	19060001	19080001	0.154185	FZD1
NC_057819.1	124260001	124280001	0.101351	GAA
NC_057819.1	124220001	124240001	0.112676	GAA
NC_057819.1	124240001	124260001	0.420233	GAA
NC_057843.1	60660001	60680001	0.202312	GABBR2
NC_057843.1	60640001	60660001	0.205128	GABBR2
NC_057843.1	60620001	60640001	0.238342	GABBR2
NC_057831.1	63860001	63880001	0.105105	GABRA4
NC_057831.1	64240001	64260001	0.0722892	GABRB1
NC_057831.1	64260001	64280001	0.0926518	GABRB1
NC_057831.1	64360001	64380001	0.177885	GABRB1
NC_057831.1	64160001	64180001	0.200743	GABRB1
NC_057831.1	64340001	64360001	0.305419	GABRB1
NC_057831.1	64280001	64300001	0.388889	GABRB1
NC_057831.1	64200001	64220001	0.472637	GABRB1
NC_057831.1	64180001	64200001	0.505376	GABRB1
NC_057831.1	64300001	64320001	0.642105	GABRB1
NC_057827.1	8260001	8280001	0.0917722	GABRB3
NC_057827.1	8040001	8060001	0.12381	GABRB3
NC_057827.1	9060001	9080001	0.0833333	GABRG3
NC_057827.1	8840001	8860001	0.095	GABRG3
NC_057827.1	8760001	8780001	0.173913	GABRG3
NC_057827.1	9040001	9060001	0.239521	GABRG3
NC_057827.1	8780001	8800001	0.299539	GABRG3
NC_057827.1	8820001	8840001	0.33758	GABRG3
NC_057827.1	8800001	8820001	0.737013	GABRG3
NC_057820.1	400001	420001	0.119048	GAK
NC_057819.1	3660001	3680001	0.614583	GAL3ST1
NC_057833.1	65280001	65300001	0.482051	GALNT15
NC_057833.1	65260001	65280001	0.607143	GALNT15
NC_057833.1	65320001	65340001	0.643123	GALNT15
NC_057833.1	65300001	65320001	0.777778	GALNT15
NC_057833.1	65200001	65220001	0.991903	GALNT15
NC_057833.1	65220001	65240001	1	GALNT15
NC_057833.1	65240001	65260001	1	GALNT15
NC_057819.1	27360001	27380001	0.166667	GALNT9
NC_057819.1	27340001	27360001	0.653266	GALNT9
NC_057843.1	5420001	5440001	0.0923423	GALNTL6
NC_057843.1	5380001	5400001	0.102823	GALNTL6
NC_057843.1	6180001	6200001	0.15082	GALNTL6
NC_057843.1	4900001	4920001	0.257511	GALNTL6
NC_057843.1	5320001	5340001	0.262626	GALNTL6
NC_057843.1	4880001	4900001	0.374016	GALNTL6
NC_057843.1	4860001	4880001	0.5	GALNTL6
NC_057843.1	5400001	5420001	0.761905	GALNTL6
NC_057830.1	34800001	34820001	0.478873	GALT
NC_057830.1	34780001	34800001	0.684814	GALT
NC_057833.1	57920001	57940001	0.15	GAP43
NC_057816.1	28220001	28240001	0.214286	GAS2
NC_057816.1	28320001	28340001	0.215311	GAS2
NC_057816.1	28340001	28360001	0.309211	GAS2
NC_057816.1	28280001	28300001	0.91358	GAS2
NC_057816.1	28240001	28260001	0.984962	GAS2
NC_057816.1	28260001	28280001	0.994505	GAS2
NC_057843.1	8240001	8260001	0.676471	GATA4
NC_057837.1	54560001	54580001	0.575107	GATA5
NC_057837.1	54580001	54600001	0.57764	GATA5
NC_057837.1	54540001	54560001	0.690789	GATA5
NC_057841.1	37460001	37480001	0.295455	GATA6
NC_057841.1	37340001	37360001	0.4	GATA6
NC_057841.1	37300001	37320001	0.464286	GATA6
NC_057841.1	37320001	37340001	0.944828	GATA6
NC_057845.1	29760001	29780001	0.0838323	GBE1
NC_057820.1	28920001	28940001	0.355649	GC
NC_057820.1	28940001	28960001	0.47973	GC
NC_057820.1	28980001	29000001	0.78341	GC
NC_057820.1	29020001	29040001	0.931034	GC
NC_057820.1	28960001	28980001	0.979021	GC
NC_057820.1	29000001	29020001	0.991597	GC
NC_057826.1	64400001	64420001	0.480198	GCHFR
NC_057826.1	64380001	64400001	0.943548	GCHFR
NC_057821.1	45680001	45700001	0.0652174	GCNT2
NC_057826.1	93160001	93180001	0.122066	GCNT4
NC_057826.1	93180001	93200001	0.196552	GCNT4
NC_057823.1	8240001	8260001	0.979253	GDF1
NC_057834.1	73720001	73740001	0.697368	GFI1
NC_057834.1	73700001	73720001	0.75	GFI1
NC_057839.1	10280001	10300001	0.229614	GFM2
NC_057829.1	78840001	78860001	0.0683453	GFRA1
NC_057829.1	78860001	78880001	0.195122	GFRA1
NC_057819.1	97660001	97680001	0.71246	GGT6
NC_057834.1	132560001	132580001	0.217822	GIGYF2
NC_057834.1	132460001	132480001	0.370629	GIGYF2
NC_057819.1	93540001	93560001	0.327402	GIT1
NC_057823.1	6860001	6880001	0.120332	GJC2
NC_057832.1	26120001	26140001	0.103896	GLCCI1
NC_057832.1	85840001	85860001	0.222222	GLI3
NC_057832.1	85900001	85920001	0.223022	GLI3
NC_057832.1	85940001	85960001	0.33758	GLI3
NC_057832.1	85980001	86000001	0.398374	GLI3
NC_057832.1	85960001	85980001	0.47076	GLI3
NC_057832.1	85880001	85900001	0.848485	GLI3
NC_057832.1	85860001	85880001	0.884211	GLI3
NC_057834.1	73900001	73920001	0.377049	GLMN
NC_057834.1	73920001	73940001	0.75	GLMN
NC_057834.1	73880001	73900001	0.773946	GLMN
NC_057834.1	73860001	73880001	0.836957	GLMN
NC_057821.1	14080001	14100001	0.15748	GLP1R
NC_057821.1	14040001	14060001	0.246809	GLP1R
NC_057843.1	7700001	7720001	0.126582	GLRA3
NC_057843.1	7880001	7900001	0.200456	GLRA3
NC_057843.1	7560001	7580001	0.370023	GLRA3
NC_057819.1	29940001	29960001	0.0887574	GLRB
NC_057827.1	62280001	62300001	0.0989011	GLRX5
NC_057827.1	62300001	62320001	0.494624	GLRX5
NC_057821.1	51300001	51320001	0.0844156	GMDS
NC_057821.1	51380001	51400001	0.148649	GMDS
NC_057821.1	51140001	51160001	0.203488	GMDS
NC_057821.1	51320001	51340001	0.271318	GMDS
NC_057821.1	51400001	51420001	0.302632	GMDS
NC_057821.1	51340001	51360001	0.703704	GMDS
NC_057833.1	42580001	42600001	0.370192	GMNC
NC_057838.1	61460001	61480001	0.119048	GMPPB
NC_057818.1	25440001	25460001	0.0672269	GNAO1
NC_057818.1	25420001	25440001	0.346667	GNAO1
NC_057831.1	61960001	61980001	0.171348	GNPDA2
NC_057831.1	61980001	62000001	0.175258	GNPDA2
NC_057831.1	61940001	61960001	0.966667	GNPDA2
NC_057831.1	61920001	61940001	0.981273	GNPDA2
NC_057819.1	27860001	27880001	0.141104	GOLGA3
NC_057819.1	27920001	27940001	0.315261	GOLGA3
NC_057819.1	27840001	27860001	0.628099	GOLGA3
NC_057838.1	23260001	23280001	0.372093	GOLGA4
NC_057838.1	23400001	23420001	0.934783	GOLGA4
NC_057828.1	5720001	5740001	0.42029	GOLT1A
NC_057828.1	5740001	5760001	0.623656	GOLT1A
NC_057828.1	5760001	5780001	1	GOLT1A
NC_057819.1	94260001	94280001	0.504237	GOSR1
NC_057819.1	94240001	94260001	0.909605	GOSR1
NC_057819.1	94280001	94300001	0.96875	GOSR1
NC_057819.1	94300001	94320001	1	GOSR1
NC_057838.1	69780001	69800001	0.0892388	GP9
NC_057844.1	16040001	16060001	0.112403	GPALPP1
NC_057846.1	43500001	43520001	0.0763359	GPAT4
NC_057846.1	43480001	43500001	0.447917	GPAT4
NC_057825.1	83800001	83820001	0.774834	GPATCH11
NC_057844.1	66220001	66240001	0.0691244	GPC6
NC_057844.1	66720001	66740001	0.0793201	GPC6
NC_057844.1	66540001	66560001	0.0848485	GPC6
NC_057844.1	66280001	66300001	0.231405	GPC6
NC_057844.1	66820001	66840001	0.354286	GPC6
NC_057844.1	66260001	66280001	0.72561	GPC6
NC_057844.1	66240001	66260001	0.80102	GPC6
NC_057826.1	23620001	23640001	0.0757576	GPHN
NC_057826.1	23700001	23720001	0.563574	GPHN
NC_057828.1	80180001	80200001	0.845188	GPR25
NC_057828.1	80160001	80180001	0.995327	GPR25
NC_057822.1	16740001	16760001	0.393365	GPR55
NC_057822.1	16720001	16740001	0.874346	GPR55
NC_057822.1	16700001	16720001	0.977143	GPR55
NC_057838.1	60000001	60020001	0.839181	GPR62
NC_057819.1	99620001	99640001	0.08	GPS2
NC_057836.1	3360001	3380001	0.181818	GRAMD4
NC_057825.1	19120001	19140001	0.387931	GRHL1
NC_057825.1	19080001	19100001	0.403846	GRHL1
NC_057825.1	19180001	19200001	0.480826	GRHL1
NC_057825.1	19100001	19120001	0.694301	GRHL1
NC_057815.1	17580001	17600001	0.161593	GRIA4
NC_057815.1	17400001	17420001	0.573964	GRIA4
NC_057815.1	17340001	17360001	0.846154	GRIA4
NC_057815.1	17280001	17300001	0.987705	GRIA4
NC_057815.1	17300001	17320001	1	GRIA4
NC_057815.1	17320001	17340001	1	GRIA4
NC_057815.1	17360001	17380001	1	GRIA4
NC_057815.1	17380001	17400001	1	GRIA4
NC_057829.1	39160001	39180001	0.113514	GRID1
NC_057829.1	39180001	39200001	0.198198	GRID1
NC_057829.1	40520001	40540001	0.905512	GRID1
NC_057831.1	32520001	32540001	0.134177	GRID2
NC_057842.1	50080001	50100001	0.190698	GRIK2
NC_057842.1	49220001	49240001	0.281553	GRIK2
NC_057842.1	49180001	49200001	0.325	GRIK2
NC_057842.1	49300001	49320001	0.403141	GRIK2
NC_057842.1	49260001	49280001	0.417085	GRIK2
NC_057819.1	7480001	7500001	0.134021	GRK3
NC_057819.1	7460001	7480001	0.182482	GRK3
NC_057819.1	7440001	7460001	1	GRK3
NC_057838.1	31300001	31320001	0.124224	GRM7
NC_057838.1	30600001	30620001	0.147766	GRM7
NC_057838.1	30500001	30520001	0.323404	GRM7
NC_057838.1	30580001	30600001	0.643678	GRM7
NC_057838.1	31040001	31060001	0.658537	GRM7
NC_057838.1	30520001	30540001	0.813397	GRM7
NC_057838.1	31000001	31020001	0.885714	GRM7
NC_057838.1	31020001	31040001	0.948571	GRM7
NC_057832.1	97500001	97520001	0.157895	GRM8
NC_057820.1	29640001	29660001	0.249169	GRSF1
NC_057818.1	51440001	51460001	0.389535	GSK3A
NC_057818.1	51460001	51480001	0.4375	GSK3A
NC_057824.1	25160001	25180001	0.282895	GSPT1
NC_057820.1	45640001	45660001	0.0654762	GSX2
NC_057847.1	54660001	54680001	0.654054	GTDC1
NC_057847.1	54580001	54600001	0.75	GTDC1
NC_057847.1	54640001	54660001	0.971963	GTDC1
NC_057847.1	54600001	54620001	1	GTDC1
NC_057847.1	54620001	54640001	1	GTDC1
NC_057847.1	54680001	54700001	1	GTDC1
NC_057847.1	54700001	54720001	1	GTDC1
NC_057847.1	54720001	54740001	1	GTDC1
NC_057826.1	10400001	10420001	0.139013	GTF2A1
NC_057826.1	10380001	10400001	0.485577	GTF2A1
NC_057826.1	10340001	10360001	0.764103	GTF2A1
NC_057826.1	10360001	10380001	0.821192	GTF2A1
NC_057825.1	4320001	4340001	0.235294	GTF3C4
NC_057825.1	4300001	4320001	0.846154	GTF3C4
NC_057825.1	4260001	4280001	0.866109	GTF3C4
NC_057825.1	4280001	4300001	0.993902	GTF3C4
NC_057823.1	9680001	9700001	0.380952	GTPBP3
NC_057815.1	31060001	31080001	0.117904	GUCY1A2
NC_057815.1	30780001	30800001	0.124183	GUCY1A2
NC_057815.1	31100001	31120001	0.333333	GUCY1A2
NC_057815.1	31040001	31060001	0.34749	GUCY1A2
NC_057815.1	31120001	31140001	0.791209	GUCY1A2
NC_057819.1	28640001	28660001	0.333333	GUCY1B1
NC_057819.1	28660001	28680001	0.386139	GUCY1B1
NC_057819.1	28720001	28740001	0.397059	GUCY1B1
NC_057819.1	28680001	28700001	0.910217	GUCY1B1
NC_057819.1	28700001	28720001	1	GUCY1B1
NC_057831.1	61880001	61900001	0.644295	GUF1
NC_057831.1	61940001	61960001	0.966667	GUF1
NC_057831.1	61900001	61920001	0.969849	GUF1
NC_057831.1	61920001	61940001	0.981273	GUF1
NC_057831.1	19100001	19120001	0.990148	HADH
NC_057831.1	19040001	19060001	1	HADH
NC_057831.1	19060001	19080001	1	HADH
NC_057831.1	19080001	19100001	1	HADH
NC_057847.1	27880001	27900001	0.514451	HAT1
NC_057847.1	27820001	27840001	0.62766	HAT1
NC_057847.1	27860001	27880001	0.915361	HAT1
NC_057847.1	27840001	27860001	0.99359	HAT1
NC_057841.1	48680001	48700001	0.142105	HAUS1
NC_057841.1	48640001	48660001	0.30625	HAUS1
NC_057841.1	48660001	48680001	0.903846	HAUS1
NC_057823.1	69580001	69600001	0.697987	HAVCR2
NC_057826.1	80260001	80280001	0.657588	HCN4
NC_057826.1	80200001	80220001	0.753555	HCN4
NC_057826.1	80180001	80200001	1	HCN4
NC_057826.1	80220001	80240001	1	HCN4
NC_057826.1	80240001	80260001	1	HCN4
NC_057842.1	38640001	38660001	0.158621	HDAC2
NC_057842.1	38560001	38580001	0.183575	HDAC2
NC_057842.1	38620001	38640001	0.911647	HDAC2
NC_057842.1	38580001	38600001	1	HDAC2
NC_057842.1	38600001	38620001	1	HDAC2
NC_057826.1	17740001	17760001	0.160622	HEATR4
NC_057840.1	23720001	23740001	0.0731707	HECA
NC_057832.1	84700001	84720001	0.237805	HECW1
NC_057832.1	84680001	84700001	0.41629	HECW1
NC_057822.1	48760001	48780001	0.106109	HECW2
NC_057822.1	48840001	48860001	0.173913	HECW2
NC_057822.1	49020001	49040001	0.227468	HECW2
NC_057822.1	48780001	48800001	0.351351	HECW2
NC_057822.1	48740001	48760001	0.402332	HECW2
NC_057822.1	48900001	48920001	0.511364	HECW2
NC_057822.1	48860001	48880001	1	HECW2
NC_057822.1	48880001	48900001	1	HECW2
NC_057838.1	60780001	60800001	0.995261	HEMK1
NC_057838.1	60740001	60760001	1	HEMK1
NC_057838.1	60760001	60780001	1	HEMK1
NC_057829.1	24320001	24340001	0.245283	HERC4
NC_057838.1	55020001	55040001	0.136364	HESX1
NC_057838.1	55000001	55020001	0.527273	HESX1
NC_057839.1	10280001	10300001	0.229614	HEXB
NC_057828.1	73940001	73960001	0.164659	HHAT
NC_057828.1	73920001	73940001	0.507853	HHAT
NC_057824.1	47580001	47600001	0.0705882	HIP1
NC_057837.1	60740001	60760001	0.188571	HM13
NC_057843.1	10280001	10300001	0.316239	HMBOX1
NC_057843.1	10220001	10240001	0.764957	HMBOX1
NC_057843.1	10160001	10180001	0.858824	HMBOX1
NC_057843.1	10200001	10220001	0.956731	HMBOX1
NC_057843.1	10180001	10200001	1	HMBOX1
NC_057834.1	131880001	131900001	0.304516	HMGB4
NC_057834.1	131900001	131920001	0.990566	HMGB4
NC_057823.1	75700001	75720001	0.298755	HMMR
NC_057823.1	75680001	75700001	0.381188	HMMR
NC_057837.1	72000001	72020001	0.300429	HNF4A
NC_057823.1	8180001	8200001	0.992188	HOMER3
NC_057823.1	8200001	8220001	0.996753	HOMER3
NC_057846.1	44560001	44580001	0.0891473	HOOK3
NC_057819.1	110120001	110140001	0.247899	HOXB1
NC_057819.1	110120001	110140001	0.247899	HOXB2
NC_057819.1	110120001	110140001	0.247899	HOXB3
NC_057817.1	25880001	25900001	0.140496	HOXC4
NC_057837.1	54740001	54760001	0.345382	HRH3
NC_057819.1	14560001	14580001	0.392079	HRK
NC_057819.1	14580001	14600001	0.946667	HRK
NC_057819.1	14600001	14620001	1	HRK
NC_057820.1	10520001	10540001	0.160494	HS3ST1
NC_057820.1	10880001	10900001	0.425339	HS3ST1
NC_057820.1	10920001	10940001	0.486381	HS3ST1
NC_057820.1	10820001	10840001	0.909639	HS3ST1
NC_057820.1	10860001	10880001	0.996528	HS3ST1
NC_057820.1	10840001	10860001	1	HS3ST1
NC_057842.1	38260001	38280001	0.0852018	HS3ST5
NC_057842.1	38420001	38440001	0.170854	HS3ST5
NC_057842.1	38560001	38580001	0.183575	HS3ST5
NC_057842.1	38220001	38240001	0.257009	HS3ST5
NC_057842.1	38240001	38260001	0.495868	HS3ST5
NC_057842.1	38300001	38320001	0.58114	HS3ST5
NC_057842.1	38340001	38360001	0.707113	HS3ST5
NC_057842.1	38360001	38380001	0.786561	HS3ST5
NC_057842.1	38580001	38600001	1	HS3ST5
NC_057844.1	73260001	73280001	0.0674847	HS6ST3
NC_057844.1	73300001	73320001	0.188235	HS6ST3
NC_057844.1	73160001	73180001	0.208075	HS6ST3
NC_057844.1	73560001	73580001	0.460317	HS6ST3
NC_057844.1	73500001	73520001	0.678218	HS6ST3
NC_057844.1	73280001	73300001	0.994975	HS6ST3
NC_057844.1	73520001	73540001	1	HS6ST3
NC_057844.1	73540001	73560001	1	HS6ST3
NC_057828.1	74560001	74580001	0.0670391	HSD11B1
NC_057820.1	14600001	14620001	0.0819672	HSD17B11
NC_057820.1	14620001	14640001	0.206522	HSD17B11
NC_057823.1	35980001	36000001	0.0737705	HSD17B4
NC_057823.1	36180001	36200001	0.136054	HSD17B4
NC_057823.1	36160001	36180001	0.137931	HSD17B4
NC_057815.1	38340001	38360001	0.213808	HTR3A
NC_057815.1	38340001	38360001	0.213808	HTR3B
NC_057822.1	3220001	3240001	0.135531	HTR6
NC_057829.1	84360001	84380001	0.0697674	HTRA1
NC_057838.1	61000001	61020001	0.683544	HYAL1
NC_057838.1	61020001	61040001	1	HYAL1
NC_057838.1	61000001	61020001	0.683544	HYAL2
NC_057838.1	61000001	61020001	0.683544	HYAL3
NC_057838.1	61020001	61040001	1	HYAL3
NC_057818.1	40500001	40520001	0.269737	HYDIN
NC_057818.1	40520001	40540001	0.766667	HYDIN
NC_057828.1	25760001	25780001	0.121019	IARS2
NC_057828.1	25720001	25740001	0.184358	IARS2
NC_057828.1	25740001	25760001	0.863309	IARS2
NC_057823.1	6860001	6880001	0.120332	IBA57
NC_057823.1	6800001	6820001	0.333333	IBA57
NC_057823.1	6840001	6860001	0.758389	IBA57
NC_057823.1	6820001	6840001	0.972851	IBA57
NC_057825.1	18160001	18180001	0.185714	ID2
NC_057846.1	42080001	42100001	0.247706	IDO1
NC_057820.1	460001	480001	0.306306	IDUA
NC_057822.1	2560001	2580001	0.424419	IFFO2
NC_057816.1	1320001	1340001	0.208333	IFITM10
NC_057816.1	1340001	1360001	0.222749	IFITM10
NC_057845.1	4460001	4480001	0.0658307	IFNAR1
NC_057845.1	4380001	4400001	0.115672	IFNAR1
NC_057838.1	61040001	61060001	0.583333	IFRD2
NC_057838.1	61000001	61020001	0.683544	IFRD2
NC_057838.1	61020001	61040001	1	IFRD2
NC_057824.1	16040001	16060001	0.113208	IFT140
NC_057824.1	16020001	16040001	0.251462	IFT140
NC_057826.1	87680001	87700001	0.158163	IGDCC3
NC_057826.1	87760001	87780001	0.643154	IGDCC3
NC_057826.1	87700001	87720001	0.986486	IGDCC3
NC_057840.1	42480001	42500001	0.395973	IGF2R
NC_057840.1	42540001	42560001	0.707547	IGF2R
NC_057840.1	42500001	42520001	0.982857	IGF2R
NC_057840.1	42520001	42540001	1	IGF2R
NC_057828.1	80380001	80400001	0.206186	IGFN1
NC_057828.1	80360001	80380001	1	IGFN1
NC_057816.1	4740001	4760001	0.338798	IGHMBP2
NC_057816.1	24400001	24420001	0.398524	IGSF22
[truncated: 2,906 more rows]

## Sheet: Table S8
Table S8. A summary of genes overlapped by pi, XP-EHH, and FST methods in the Tahe red deer and other populations.
Chrom	Starting position	Ending position	Gene
NC_057833.1	36360001	36380000	ABCF3
NC_057833.1	36370001	36380000	ABCF3
NC_057833.1	36360001	36370000	ABCF3
NC_057838.1	59960001	59980000	ABHD14A
NC_057838.1	59970001	59980000	ABHD14A
NC_057838.1	59960001	59980000	ABHD14B
NC_057838.1	59970001	59980000	ABHD14B
NC_057825.1	5910001	5920000	ABL1
NC_057825.1	5900001	5920000	ABL1
NC_057825.1	5900001	5910000	ABL1
NC_057825.1	5910001	5920001	ABL1
NC_057825.1	5920001	5930000	ABL1
NC_057825.1	5910001	5920000	ABL1
NC_057825.1	5920001	5930000	ABL1
NC_057825.1	5880001	5890000	ABL1
NC_057825.1	5890001	5900000	ABL1
NC_057825.1	5880001	5900000	ABL1
NC_057825.1	5900001	5910000	ABL1
NC_057825.1	5900001	5910000	ABL1
NC_057825.1	5890001	5900001	ABL1
NC_057825.1	5890001	5900000	ABL1
NC_057819.1	94510001	94520000	ABR
NC_057819.1	94530001	94540000	ABR
NC_057819.1	99620001	99640000	ACAP1
NC_057819.1	99630001	99640000	ACAP1
NC_057823.1	20690001	20700000	ACER1
NC_057823.1	20700001	20710000	ACER1
NC_057823.1	20690001	20700001	ACER1
NC_057823.1	20700001	20710000	ACER1
NC_057823.1	20720001	20730000	ACER1
NC_057823.1	20710001	20720001	ACER1
NC_057823.1	20720001	20730000	ACER1
NC_057823.1	20710001	20720000	ACER1
NC_057823.1	20710001	20720000	ACER1
NC_057823.1	20700001	20720000	ACER1
NC_057823.1	20700001	20710000	ACER1
NC_057829.1	75330001	75340000	ACSL5
NC_057830.1	13740001	13750000	ACTL7B
NC_057838.1	59960001	59980000	ACY1
NC_057838.1	59960001	59970000	ACY1
NC_057838.1	59970001	59980000	ACY1
NC_057843.1	25680001	25690000	ADAMTSL1
NC_057843.1	25690001	25700000	ADAMTSL1
NC_057843.1	25690001	25700001	ADAMTSL1
NC_057843.1	25680001	25700000	ADAMTSL1
NC_057843.1	25690001	25700000	ADAMTSL1
NC_057845.1	48490001	48500001	ALCAM
NC_057830.1	20390001	20400000	ALDOB
NC_057830.1	20380001	20400000	ALDOB
NC_057830.1	20390001	20400001	ALDOB
NC_057830.1	20390001	20400000	ALDOB
NC_057844.1	25180001	25190000	ALG5
NC_057844.1	25170001	25180001	ALG5
NC_057838.1	61470001	61480000	AMIGO3
NC_057833.1	82530001	82540000	AMOTL2
NC_057833.1	82520001	82540000	AMOTL2
NC_057833.1	82540001	82550000	AMOTL2
NC_057833.1	82530001	82540001	AMOTL2
NC_057833.1	82530001	82540000	AMOTL2
NC_057825.1	101940001	101950000	ANAPC1
NC_057825.1	101950001	101960000	ANAPC1
NC_057825.1	101940001	101960000	ANAPC1
NC_057846.1	43560001	43570000	ANK1
NC_057846.1	43560001	43580000	ANK1
NC_057839.1	58680001	58690000	ANKH
NC_057839.1	58680001	58700000	ANKH
NC_057839.1	58690001	58700000	ANKH
NC_057838.1	27810001	27820000	ANO10
NC_057823.1	17680001	17690000	AP1M2
NC_057826.1	98180001	98190000	APC
NC_057826.1	98180001	98190000	APC
NC_057826.1	98170001	98180001	APC
NC_057826.1	98170001	98180000	APC
NC_057834.1	31750001	31760001	APOA2
NC_057834.1	31750001	31760000	APOA2
NC_057834.1	31750001	31760000	APOA2
NC_057834.1	31740001	31760000	APOA2
NC_057834.1	31740001	31750000	APOA2
NC_057847.1	55140001	55150000	ARHGAP15
NC_057847.1	55150001	55160000	ARHGAP15
NC_057847.1	55190001	55200000	ARHGAP15
NC_057847.1	55140001	55160000	ARHGAP15
NC_057830.1	34820001	34830000	ARID3C
NC_057830.1	34820001	34840000	ARID3C
NC_057830.1	34810001	34820001	ARID3C
NC_057830.1	34820001	34830000	ARID3C
NC_057830.1	34810001	34820000	ARID3C
NC_057830.1	34820001	34830000	ARID3C
NC_057834.1	135600001	135610000	ASB18
NC_057834.1	135600001	135610000	ASB18
NC_057841.1	27340001	27350000	ASXL3
NC_057841.1	27330001	27340001	ASXL3
NC_057841.1	27340001	27350000	ASXL3
NC_057841.1	27350001	27360000	ASXL3
NC_057841.1	27350001	27360001	ASXL3
NC_057841.1	27360001	27370000	ASXL3
NC_057841.1	27360001	27370000	ASXL3
NC_057841.1	27340001	27360000	ASXL3
NC_057841.1	27350001	27360000	ASXL3
NC_057841.1	27340001	27350000	ASXL3
NC_057841.1	27160001	27170000	ASXL3
NC_057841.1	27160001	27170000	ASXL3
NC_057823.1	82110001	82120001	ATG10
NC_057823.1	82120001	82130000	ATG10
NC_057823.1	82120001	82130000	ATG10
NC_057823.1	82110001	82120000	ATG10
NC_057823.1	82160001	82170000	ATG10
NC_057823.1	82160001	82170000	ATG10
NC_057823.1	82150001	82160001	ATG10
NC_057823.1	82150001	82160000	ATG10
NC_057823.1	82130001	82140000	ATG10
NC_057823.1	82130001	82140001	ATG10
NC_057823.1	82140001	82150000	ATG10
NC_057823.1	82140001	82150000	ATG10
NC_057823.1	82200001	82210000	ATG10
NC_057823.1	82190001	82200001	ATG10
NC_057823.1	82200001	82210000	ATG10
NC_057823.1	82190001	82200000	ATG10
NC_057823.1	82100001	82110000	ATG10
NC_057823.1	82100001	82110000	ATG10
NC_057823.1	82140001	82150000	ATG10
NC_057823.1	82150001	82160000	ATG10
NC_057823.1	82140001	82160000	ATG10
NC_057823.1	82110001	82120000	ATG10
NC_057823.1	82100001	82120000	ATG10
NC_057823.1	82100001	82110000	ATG10
NC_057823.1	82310001	82320000	ATG10
NC_057823.1	82300001	82310000	ATG10
NC_057823.1	82300001	82320000	ATG10
NC_057823.1	82260001	82270000	ATG10
NC_057823.1	82250001	82260000	ATG10
NC_057823.1	82290001	82300000	ATG10
NC_057823.1	82290001	82300001	ATG10
NC_057823.1	82300001	82310000	ATG10
NC_057823.1	82300001	82310000	ATG10
NC_057823.1	82270001	82280000	ATG10
NC_057823.1	82260001	82280000	ATG10
NC_057823.1	82280001	82290000	ATG10
NC_057823.1	82270001	82280001	ATG10
NC_057823.1	82280001	82290000	ATG10
NC_057823.1	82270001	82280000	ATG10
NC_057823.1	82280001	82300000	ATG10
NC_057823.1	82290001	82300000	ATG10
NC_057823.1	82280001	82290000	ATG10
NC_057842.1	45530001	45540001	ATG5
NC_057842.1	45540001	45550000	ATG5
NC_057842.1	45530001	45540000	ATG5
NC_057842.1	45540001	45550000	ATG5
NC_057818.1	9480001	9500000	ATMIN
NC_057818.1	9480001	9490000	ATMIN
NC_057831.1	64420001	64430000	ATP10D
NC_057831.1	64430001	64440000	ATP10D
NC_057831.1	64470001	64480000	ATP10D
NC_057831.1	64470001	64480001	ATP10D
NC_057831.1	64480001	64490000	ATP10D
NC_057831.1	64480001	64490000	ATP10D
NC_057831.1	64410001	64420000	ATP10D
NC_057831.1	64410001	64420001	ATP10D
NC_057831.1	64420001	64430000	ATP10D
NC_057831.1	64460001	64480000	ATP10D
NC_057831.1	64460001	64470000	ATP10D
NC_057831.1	64470001	64480000	ATP10D
NC_057831.1	64550001	64560001	ATP10D
NC_057831.1	64500001	64510000	ATP10D
NC_057831.1	64500001	64510000	ATP10D
NC_057831.1	64490001	64500001	ATP10D
NC_057831.1	64490001	64500000	ATP10D
NC_057831.1	64550001	64560000	ATP10D
NC_057835.1	25620001	25640000	ATP6V1H
NC_057835.1	25620001	25630000	ATP6V1H
NC_057835.1	25620001	25630000	ATP6V1H
NC_057835.1	25610001	25620000	ATP6V1H
NC_057835.1	25620001	25630000	ATP6V1H
NC_057835.1	25610001	25620001	ATP6V1H
NC_057835.1	25600001	25610000	ATP6V1H
NC_057835.1	25600001	25620000	ATP6V1H
NC_057835.1	25610001	25620000	ATP6V1H
NC_057844.1	22040001	22050000	ATP7B
NC_057844.1	22040001	22060000	ATP7B
NC_057844.1	22030001	22040000	ATP7B
NC_057844.1	22010001	22020000	ATP7B
NC_057844.1	22050001	22060000	ATP7B
NC_057834.1	119840001	119850000	ATPAF1
NC_057824.1	44080001	44090000	AUTS2
NC_057818.1	25300001	25310000	BBS2
NC_057818.1	25290001	25300000	BBS2
NC_057818.1	25300001	25310000	BBS2
NC_057818.1	25290001	25300001	BBS2
NC_057818.1	25280001	25290000	BBS2
NC_057818.1	25280001	25290000	BBS2
NC_057824.1	41070001	41080000	BCKDK
NC_057824.1	41070001	41080001	BCKDK
NC_057824.1	41080001	41090000	BCKDK
NC_057824.1	41060001	41080000	BCKDK
NC_057824.1	41070001	41080000	BCKDK
NC_057833.1	81560001	81570000	BFSP2
NC_057833.1	81570001	81580000	BFSP2
NC_057833.1	81560001	81580000	BFSP2
NC_057833.1	81560001	81570000	BFSP2
NC_057833.1	81550001	81560001	BFSP2
NC_057833.1	81560001	81570000	BFSP2
NC_057828.1	25720001	25730000	BPNT1
NC_057828.1	25700001	25710000	BPNT1
NC_057828.1	25700001	25710000	BPNT1
NC_057828.1	25690001	25700001	BPNT1
NC_057828.1	25690001	25700000	BPNT1
NC_057828.1	25680001	25690000	BPNT1
NC_057828.1	25680001	25690000	BPNT1
NC_057828.1	25680001	25690000	BPNT1
NC_057828.1	25690001	25700000	BPNT1
NC_057828.1	25680001	25700000	BPNT1
NC_057828.1	25700001	25720000	BPNT1
NC_057828.1	25710001	25720000	BPNT1
NC_057828.1	25700001	25710000	BPNT1
NC_057828.1	25710001	25720000	BPNT1
NC_057828.1	25720001	25730000	BPNT1
NC_057828.1	25710001	25720001	BPNT1
NC_057825.1	100880001	100890000	BUB1
NC_057825.1	100870001	100880001	BUB1
NC_057825.1	100880001	100890000	BUB1
NC_057825.1	100870001	100880000	BUB1
NC_057824.1	40350001	40360001	C10H16orf54
NC_057824.1	40350001	40360000	C10H16orf54
NC_057824.1	40340001	40350000	C10H16orf54
NC_057829.1	43300001	43310000	C15H10orf53
NC_057829.1	43290001	43300000	C15H10orf53
NC_057829.1	43300001	43310000	C15H10orf53
NC_057829.1	43290001	43300001	C15H10orf53
NC_057832.1	18110001	18120001	C18H7orf57
NC_057832.1	18120001	18130000	C18H7orf57
NC_057832.1	18120001	18130000	C18H7orf57
NC_057832.1	18140001	18160000	C18H7orf57
NC_057832.1	18140001	18150000	C18H7orf57
NC_057834.1	106470001	106480000	C20H1orf87
NC_057834.1	106460001	106480000	C20H1orf87
NC_057834.1	106470001	106480001	C20H1orf87
NC_057834.1	106470001	106480000	C20H1orf87
NC_057835.1	35690001	35700000	C21H8orf34
NC_057835.1	35700001	35710000	C21H8orf34
NC_057835.1	35770001	35780000	C21H8orf34
NC_057835.1	35820001	35830000	C21H8orf34
NC_057838.1	60790001	60800001	C24H3orf18
NC_057838.1	60800001	60810000	C24H3orf18
NC_057838.1	60790001	60800000	C24H3orf18
NC_057838.1	60800001	60810000	C24H3orf18
NC_057838.1	60800001	60810000	C24H3orf18
NC_057838.1	60800001	60820000	C24H3orf18
NC_057838.1	60830001	60840000	C24H3orf18
NC_057838.1	60810001	60820000	C24H3orf18
NC_057838.1	60790001	60800000	C24H3orf18
NC_057838.1	60780001	60800000	C24H3orf18
NC_057838.1	60780001	60790000	C24H3orf18
NC_057818.1	9480001	9500000	C4H16orf46
NC_057818.1	9480001	9490000	C4H16orf46
NC_057834.1	101900001	101920000	CACHD1
NC_057834.1	101910001	101920000	CACHD1
NC_057834.1	101900001	101910000	CACHD1
NC_057836.1	11360001	11380000	CACNA1C
NC_057836.1	11370001	11380000	CACNA1C
NC_057836.1	11360001	11370000	CACNA1C
NC_057836.1	11360001	11370000	CACNA1C
NC_057836.1	11350001	11360001	CACNA1C
NC_057836.1	11360001	11370000	CACNA1C
NC_057819.1	108330001	108340000	CACNA1G
NC_057819.1	108360001	108380000	CACNA1G
NC_057819.1	108360001	108370000	CACNA1G
NC_057832.1	47410001	47420001	CACNA2D1
NC_057832.1	47420001	47430000	CACNA2D1
NC_057832.1	47420001	47430000	CACNA2D1
NC_057832.1	47410001	47420000	CACNA2D1
NC_057832.1	47390001	47400000	CACNA2D1
NC_057832.1	47380001	47390000	CACNA2D1
NC_057838.1	60790001	60800001	CACNA2D2
NC_057838.1	60800001	60810000	CACNA2D2
NC_057838.1	60790001	60800000	CACNA2D2
NC_057838.1	60800001	60810000	CACNA2D2
NC_057838.1	60850001	60860000	CACNA2D2
NC_057838.1	60860001	60870000	CACNA2D2
NC_057838.1	60850001	60860001	CACNA2D2
NC_057838.1	60800001	60810000	CACNA2D2
NC_057838.1	60800001	60820000	CACNA2D2
NC_057838.1	60860001	60870000	CACNA2D2
NC_057838.1	60830001	60840000	CACNA2D2
NC_057838.1	60810001	60820000	CACNA2D2
NC_057838.1	60790001	60800000	CACNA2D2
NC_057838.1	60780001	60800000	CACNA2D2
NC_057838.1	60780001	60790000	CACNA2D2
NC_057837.1	33120001	33130000	CACNB2
NC_057837.1	33170001	33180000	CACNB2
NC_057837.1	33160001	33180000	CACNB2
NC_057837.1	33160001	33170000	CACNB2
NC_057845.1	34070001	34080000	CADM2
NC_057817.1	26240001	26250000	CALCOCO1
NC_057825.1	76880001	76890000	CAMKMT
NC_057825.1	76880001	76890000	CAMKMT
NC_057825.1	76920001	76930000	CAMKMT
NC_057845.1	48800001	48820000	CBLB
NC_057845.1	48760001	48780000	CBLB
NC_057845.1	48760001	48770000	CBLB
NC_057845.1	48750001	48760000	CBLB
NC_057845.1	48760001	48770000	CBLB
NC_057845.1	48760001	48770000	CBLB
NC_057845.1	48750001	48760001	CBLB
NC_057843.1	28060001	28070000	CCDC171
NC_057843.1	28060001	28070000	CCDC171
NC_057843.1	28060001	28080000	CCDC171
NC_057843.1	28060001	28070000	CCDC171
NC_057819.1	124270001	124280001	CCDC40
NC_057819.1	124270001	124280000	CCDC40
NC_057815.1	76750001	76760001	CCDC73
NC_057815.1	76750001	76760000	CCDC73
NC_057836.1	37890001	37900001	CCDC91
NC_057836.1	37900001	37910000	CCDC91
NC_057836.1	37900001	37910000	CCDC91
NC_057836.1	37650001	37660000	CCDC91
NC_057836.1	37640001	37660000	CCDC91
NC_057836.1	37790001	37800000	CCDC91
NC_057836.1	37780001	37800000	CCDC91
NC_057836.1	37780001	37790000	CCDC91
NC_057836.1	37950001	37960000	CCDC91
NC_057836.1	37940001	37960000	CCDC91
NC_057836.1	37940001	37950000	CCDC91
NC_057836.1	37690001	37700001	CCDC91
NC_057836.1	37690001	37700000	CCDC91
NC_057836.1	37780001	37790000	CCDC91
NC_057836.1	37770001	37780000	CCDC91
NC_057836.1	37770001	37780001	CCDC91
NC_057836.1	37780001	37790000	CCDC91
NC_057836.1	37810001	37820001	CCDC91
NC_057836.1	37810001	37820000	CCDC91
NC_057836.1	37660001	37670000	CCDC91
NC_057836.1	37650001	37660001	CCDC91
NC_057836.1	37650001	37660000	CCDC91
NC_057836.1	37740001	37750000	CCDC91
NC_057836.1	37740001	37750000	CCDC91
NC_057836.1	37970001	37980000	CCDC91
NC_057836.1	37960001	37970000	CCDC91
NC_057836.1	37960001	37980000	CCDC91
NC_057836.1	37760001	37770000	CCDC91
NC_057836.1	37760001	37780000	CCDC91
NC_057836.1	37770001	37780000	CCDC91
NC_057836.1	37760001	37770000	CCDC91
NC_057836.1	37750001	37760001	CCDC91
NC_057836.1	37760001	37770000	CCDC91
NC_057836.1	37750001	37760000	CCDC91
NC_057836.1	37750001	37760000	CCDC91
NC_057836.1	37740001	37760000	CCDC91
NC_057836.1	37740001	37750000	CCDC91
NC_057836.1	37800001	37810000	CCDC91
NC_057836.1	37790001	37800001	CCDC91
NC_057836.1	37800001	37810000	CCDC91
NC_057836.1	37790001	37800000	CCDC91
NC_057836.1	37950001	37960001	CCDC91
NC_057836.1	37960001	37970000	CCDC91
NC_057836.1	37960001	37970000	CCDC91
NC_057836.1	37950001	37960000	CCDC91
NC_057836.1	37800001	37810000	CCDC91
NC_057836.1	37810001	37820000	CCDC91
NC_057836.1	37800001	37820000	CCDC91
NC_057838.1	25070001	25080000	CCR8
NC_057838.1	25060001	25080000	CCR8
NC_057838.1	25060001	25070000	CCR8
NC_057829.1	39180001	39190000	CCSER2
NC_057829.1	39190001	39200000	CCSER2
NC_057829.1	39180001	39200000	CCSER2
NC_057829.1	38980001	38990000	CCSER2
NC_057829.1	38900001	38920000	CCSER2
NC_057829.1	38910001	38920000	CCSER2
NC_057824.1	40380001	40400000	CD2BP2
NC_057824.1	40390001	40400000	CD2BP2
NC_057824.1	40380001	40390000	CD2BP2
NC_057824.1	40380001	40390000	CD2BP2
NC_057824.1	40380001	40390000	CD2BP2
NC_057835.1	71190001	71200001	CDH17
NC_057835.1	71190001	71200000	CDH17
NC_057832.1	20400001	20410000	CDK6
NC_057832.1	20400001	20420000	CDK6
NC_057832.1	20410001	20420000	CDK6
NC_057832.1	20410001	20420000	CDK6
NC_057832.1	20420001	20430000	CDK6
NC_057832.1	20420001	20430000	CDK6
NC_057832.1	20410001	20420001	CDK6
NC_057832.1	20420001	20440000	CDK6
NC_057832.1	20420001	20430000	CDK6
NC_057832.1	20430001	20440000	CDK6
NC_057823.1	17680001	17690000	CDKN2D
NC_057836.1	7150001	7160000	CENPM
NC_057836.1	7140001	7160000	CENPM
NC_057836.1	7140001	7150000	CENPM
NC_057836.1	7140001	7150000	CENPM
NC_057836.1	7130001	7140000	CENPM
NC_057836.1	7130001	7140001	CENPM
NC_057836.1	7140001	7150000	CENPM
NC_057823.1	8250001	8260001	CERS1
NC_057823.1	8250001	8260000	CERS1
NC_057823.1	8240001	8250000	CERS1
NC_057823.1	8250001	8260000	CERS1
NC_057823.1	8240001	8260000	CERS1
NC_057823.1	8220001	8230000	CERS1
NC_057823.1	8220001	8230000	CERS1
NC_057823.1	8230001	8240000	CERS1
NC_057823.1	8220001	8240000	CERS1
NC_057823.1	8220001	8230000	CERS1
NC_057823.1	8230001	8240001	CERS1
NC_057823.1	8240001	8250000	CERS1
NC_057823.1	8230001	8240000	CERS1
NC_057823.1	8240001	8250000	CERS1
NC_057836.1	58040001	58050000	CFAP54
NC_057836.1	58040001	58060000	CFAP54
NC_057836.1	58050001	58060000	CFAP54
NC_057836.1	58120001	58130000	CFAP54
NC_057836.1	58110001	58120001	CFAP54
NC_057836.1	58110001	58120000	CFAP54
NC_057836.1	58110001	58120000	CFAP54
NC_057836.1	58100001	58120000	CFAP54
NC_057836.1	58100001	58110000	CFAP54
NC_057836.1	58040001	58050000	CFAP54
NC_057836.1	58040001	58050000	CFAP54
NC_057835.1	27090001	27100000	CHCHD7
NC_057835.1	27080001	27100000	CHCHD7
NC_057835.1	27080001	27090000	CHCHD7
NC_057835.1	27100001	27110000	CHCHD7
NC_057835.1	27100001	27110000	CHCHD7
NC_057835.1	27090001	27100001	CHCHD7
NC_057835.1	27090001	27100000	CHCHD7
NC_057835.1	27060001	27080000	CHCHD7
NC_057835.1	27070001	27080000	CHCHD7
NC_057835.1	27100001	27120000	CHCHD7
NC_057835.1	27100001	27110000	CHCHD7
NC_057835.1	27110001	27120000	CHCHD7
NC_057835.1	27110001	27120000	CHCHD7
NC_057835.1	27110001	27120001	CHCHD7
NC_057836.1	51020001	51040000	CHST11
NC_057836.1	51020001	51030000	CHST11
NC_057836.1	51000001	51020000	CHST11
NC_057836.1	51010001	51020000	CHST11
NC_057836.1	51000001	51010000	CHST11
NC_057836.1	51020001	51030000	CHST11
NC_057836.1	51010001	51020000	CHST11
NC_057836.1	51020001	51030000	CHST11
NC_057836.1	51010001	51020001	CHST11
NC_057823.1	26580001	26600000	CHSY3
NC_057823.1	26590001	26600000	CHSY3
NC_057823.1	26590001	26600000	CHSY3
NC_057823.1	26590001	26600001	CHSY3
NC_057823.1	26600001	26610000	CHSY3
NC_057838.1	60720001	60730000	CISH
NC_057838.1	60720001	60730000	CISH
NC_057838.1	60740001	60750000	CISH
NC_057832.1	112290001	112300000	CLCN1
NC_057818.1	9430001	9440000	CMC2
NC_057818.1	9420001	9430000	CMC2
NC_057818.1	9420001	9440000	CMC2
NC_057830.1	34820001	34840000	CNTFR
NC_057830.1	34830001	34840000	CNTFR
NC_057830.1	34830001	34840000	CNTFR
NC_057830.1	34830001	34840001	CNTFR
NC_057830.1	34840001	34850000	CNTFR
NC_057830.1	34840001	34850000	CNTFR
NC_057843.1	26770001	26780000	CNTLN
NC_057843.1	26760001	26770000	CNTLN
NC_057843.1	26760001	26780000	CNTLN
NC_057843.1	26640001	26650000	CNTLN
NC_057843.1	26640001	26650000	CNTLN
NC_057843.1	26630001	26640001	CNTLN
NC_057843.1	26630001	26640000	CNTLN
NC_057843.1	26740001	26760000	CNTLN
NC_057843.1	26750001	26760000	CNTLN
NC_057843.1	26740001	26750000	CNTLN
NC_057843.1	26640001	26660000	CNTLN
NC_057843.1	26640001	26650000	CNTLN
NC_057843.1	26650001	26660000	CNTLN
NC_057843.1	26610001	26620000	CNTLN
NC_057843.1	26600001	26620000	CNTLN
NC_057843.1	26600001	26610000	CNTLN
NC_057838.1	35440001	35450000	CNTN4
NC_057838.1	35440001	35450000	CNTN4
NC_057847.1	77000001	77020000	CNTNAP5
NC_057847.1	77420001	77440000	CNTNAP5
NC_057847.1	76900001	76920000	CNTNAP5
NC_057847.1	76910001	76920000	CNTNAP5
NC_057847.1	76910001	76920000	CNTNAP5
NC_057847.1	76910001	76920001	CNTNAP5
NC_057847.1	76920001	76930000	CNTNAP5
NC_057847.1	77430001	77440000	CNTNAP5
NC_057822.1	20140001	20150000	COL4A4
NC_057822.1	20120001	20140000	COL4A4
NC_057822.1	20130001	20140000	COL4A4
NC_057822.1	20130001	20140000	COL4A4
NC_057822.1	20130001	20140001	COL4A4
NC_057822.1	20140001	20150000	COL4A4
NC_057831.1	64420001	64430000	COMMD8
NC_057831.1	64430001	64440000	COMMD8
NC_057831.1	64410001	64420000	COMMD8
NC_057831.1	64410001	64420001	COMMD8
NC_057831.1	64420001	64430000	COMMD8
NC_057823.1	8200001	8210000	COPE
NC_057823.1	8200001	8210000	COPE
NC_057823.1	8220001	8230000	COPE
NC_057823.1	8210001	8220000	COPE
NC_057823.1	8210001	8220001	COPE
NC_057823.1	8220001	8230000	COPE
NC_057823.1	8200001	8220000	COPE
NC_057823.1	8200001	8210000	COPE
NC_057823.1	8210001	8220000	COPE
NC_057823.1	8220001	8240000	COPE
NC_057823.1	8220001	8230000	COPE
NC_057822.1	47880001	47890000	COQ10B
NC_057831.1	64550001	64560001	CORIN
NC_057831.1	64550001	64560000	CORIN
NC_057819.1	94250001	94260001	CPD
NC_057819.1	94250001	94260000	CPD
NC_057819.1	94250001	94260000	CPD
NC_057819.1	94240001	94250000	CPD
NC_057819.1	94240001	94260000	CPD
NC_057819.1	94180001	94190000	CPD
NC_057819.1	94180001	94200000	CPD
NC_057819.1	94190001	94200000	CPD
NC_057823.1	8340001	8350000	CRTC1
NC_057823.1	8340001	8360000	CRTC1
NC_057823.1	8350001	8360000	CRTC1
NC_057842.1	45400001	45420000	CRYBG1
NC_057842.1	45400001	45410000	CRYBG1
NC_057842.1	45380001	45390000	CRYBG1
NC_057834.1	132060001	132070000	CSMD2
NC_057834.1	132060001	132080000	CSMD2
NC_057834.1	131920001	131940000	CSMD2
NC_057834.1	131920001	131930000	CSMD2
NC_057834.1	131960001	131970000	CSMD2
NC_057834.1	131990001	132000000	CSMD2
NC_057834.1	131920001	131930000	CSMD2
NC_057834.1	131920001	131930000	CSMD2
NC_057834.1	131910001	131920001	CSMD2
NC_057834.1	132030001	132040001	CSMD2
NC_057834.1	132040001	132050000	CSMD2
NC_057834.1	132040001	132050000	CSMD2
NC_057834.1	132050001	132060000	CSMD2
NC_057834.1	132060001	132070000	CSMD2
NC_057834.1	132050001	132060001	CSMD2
NC_057834.1	132060001	132070000	CSMD2
NC_057834.1	132040001	132050000	CSMD2
NC_057834.1	132040001	132060000	CSMD2
NC_057834.1	132050001	132060000	CSMD2
NC_057841.1	51080001	51090000	CTIF
NC_057841.1	51070001	51080001	CTIF
NC_057841.1	51070001	51080000	CTIF
NC_057837.1	31640001	31660000	CUBN
NC_057837.1	31650001	31660000	CUBN
NC_057837.1	31660001	31670000	CUBN
NC_057837.1	31660001	31680000	CUBN
NC_057837.1	31670001	31680000	CUBN
NC_057838.1	64300001	64310000	CXCR6
NC_057838.1	64290001	64300000	CXCR6
NC_057838.1	64300001	64310000	CXCR6
NC_057838.1	64290001	64300001	CXCR6
NC_057838.1	64300001	64320000	CXCR6
NC_057838.1	64300001	64310000	CXCR6
NC_057838.1	60290001	60300000	DCAF1
NC_057838.1	60280001	60300000	DCAF1
NC_057838.1	23260001	23280000	DCLK3
NC_057838.1	23270001	23280000	DCLK3
NC_057838.1	23270001	23280000	DCLK3
NC_057838.1	23270001	23280001	DCLK3
NC_057830.1	34820001	34830000	DCTN3
NC_057830.1	34820001	34840000	DCTN3
NC_057830.1	34830001	34840000	DCTN3
NC_057830.1	34830001	34840000	DCTN3
NC_057830.1	34830001	34840001	DCTN3
NC_057830.1	34810001	34820001	DCTN3
NC_057830.1	34820001	34830000	DCTN3
NC_057830.1	34810001	34820000	DCTN3
NC_057830.1	34820001	34830000	DCTN3
NC_057823.1	8200001	8210000	DDX49
NC_057823.1	8190001	8200001	DDX49
NC_057823.1	8200001	8210000	DDX49
NC_057823.1	8190001	8200000	DDX49
NC_057823.1	8210001	8220000	DDX49
NC_057823.1	8210001	8220001	DDX49
NC_057823.1	8200001	8220000	DDX49
NC_057823.1	8200001	8210000	DDX49
NC_057823.1	8210001	8220000	DDX49
NC_057818.1	51460001	51470000	DEDD2
NC_057818.1	51460001	51470000	DEDD2
NC_057820.1	470001	480000	DGKQ
NC_057820.1	470001	480001	DGKQ
NC_057833.1	92420001	92430000	DIPK2A
NC_057833.1	92420001	92430000	DIPK2A
NC_057833.1	92410001	92420001	DIPK2A
NC_057833.1	92410001	92420000	DIPK2A
NC_057833.1	92340001	92350000	DIPK2A
NC_057833.1	92330001	92340000	DIPK2A
NC_057833.1	92330001	92340001	DIPK2A
NC_057833.1	92340001	92350000	DIPK2A
NC_057833.1	92350001	92360000	DIPK2A
NC_057833.1	92340001	92360000	DIPK2A
NC_057833.1	92340001	92350000	DIPK2A
NC_057822.1	15710001	15720000	DIS3L2
NC_057822.1	15710001	15720001	DIS3L2
NC_057834.1	120000001	120020000	DMBX1
NC_057834.1	120010001	120020000	DMBX1
NC_057834.1	120000001	120010000	DMBX1
NC_057834.1	120060001	120080000	DMBX1
NC_057834.1	120060001	120070000	DMBX1
NC_057823.1	17850001	17860000	DNM2
NC_057823.1	17840001	17850000	DNM2
NC_057823.1	17840001	17860000	DNM2
NC_057823.1	17800001	17810000	DNM2
NC_057823.1	17790001	17800000	DNM2
NC_057823.1	17780001	17800000	DNM2
NC_057838.1	60640001	60650000	DOCK3
NC_057838.1	60630001	60640001	DOCK3
NC_057838.1	60630001	60640000	DOCK3
NC_057838.1	60640001	60650000	DOCK3
NC_057838.1	60690001	60700001	DOCK3
NC_057838.1	60690001	60700000	DOCK3
NC_057838.1	60600001	60610000	DOCK3
NC_057838.1	60600001	60620000	DOCK3
NC_057838.1	60610001	60620000	DOCK3
NC_057838.1	60590001	60600001	DOCK3
NC_057838.1	60600001	60610000	DOCK3
NC_057838.1	60600001	60610000	DOCK3
NC_057838.1	60590001	60600000	DOCK3
NC_057841.1	12470001	12480001	DOK6
NC_057841.1	12480001	12490000	DOK6
NC_057842.1	25960001	25970000	DOP1A
NC_057842.1	25950001	25960000	DOP1A
NC_057842.1	25960001	25970000	DOP1A
NC_057842.1	25950001	25960001	DOP1A
NC_057842.1	25890001	25900000	DOP1A
NC_057842.1	25920001	25930000	DOP1A
NC_057826.1	87600001	87610000	DPP8
NC_057826.1	87600001	87610000	DPP8
NC_057826.1	87600001	87610000	DPP8
NC_057826.1	87600001	87620000	DPP8
NC_057826.1	87610001	87620000	DPP8
NC_057826.1	87610001	87620000	DPP8
NC_057826.1	87610001	87620001	DPP8
NC_057826.1	87620001	87630000	DPP8
NC_057826.1	87620001	87630000	DPP8
NC_057829.1	92640001	92650000	DPYSL4
NC_057829.1	92640001	92650000	DPYSL4
NC_057833.1	77530001	77540000	DSCAM
NC_057833.1	77520001	77540000	DSCAM
NC_057833.1	76800001	76810000	DSCAM
NC_057833.1	76800001	76810000	DSCAM
NC_057833.1	77540001	77550000	DSCAM
NC_057833.1	77540001	77550000	DSCAM
NC_057833.1	77530001	77540001	DSCAM
NC_057833.1	77530001	77540000	DSCAM
NC_057833.1	77580001	77600000	DSCAM
NC_057833.1	77590001	77600000	DSCAM
NC_057833.1	77590001	77600000	DSCAM
NC_057833.1	77590001	77600001	DSCAM
NC_057833.1	77640001	77660000	DSCAM
NC_057833.1	77650001	77660000	DSCAM
NC_057833.1	77650001	77660000	DSCAM
NC_057833.1	77650001	77660001	DSCAM
NC_057833.1	77580001	77590000	DSCAM
NC_057841.1	26420001	26430000	DTNA
NC_057841.1	26050001	26060001	DTNA
NC_057841.1	26390001	26400000	DTNA
NC_057841.1	26380001	26390000	DTNA
NC_057841.1	26380001	26400000	DTNA
NC_057841.1	26370001	26380000	DTNA
NC_057841.1	26370001	26380001	DTNA
NC_057841.1	26380001	26390000	DTNA
NC_057841.1	26380001	26390000	DTNA
NC_057823.1	22500001	22510000	EEF2
NC_057823.1	22500001	22520000	EEF2
NC_057823.1	22510001	22520000	EEF2
NC_057834.1	119840001	119850000	EFCAB14
NC_057834.1	119830001	119840001	EFCAB14
NC_057834.1	119830001	119840000	EFCAB14
NC_057823.1	105370001	105380001	EFNA5
NC_057823.1	105380001	105390000	EFNA5
NC_057823.1	105380001	105390000	EFNA5
NC_057823.1	105380001	105390000	EFNA5
NC_057823.1	105380001	105400000	EFNA5
NC_057825.1	83810001	83820000	EIF2AK2
NC_057825.1	83800001	83820000	EIF2AK2
NC_057825.1	83800001	83810000	EIF2AK2
NC_057819.1	99620001	99640000	EIF5A
NC_057819.1	99620001	99630000	EIF5A
NC_057828.1	7120001	7130000	ELK4
NC_057826.1	3040001	3060000	EML5
NC_057826.1	3040001	3050000	EML5
NC_057826.1	3050001	3060000	EML5
NC_057826.1	3050001	3060000	EML5
NC_057826.1	3050001	3060001	EML5
NC_057826.1	3060001	3070000	EML5
NC_057826.1	3060001	3070000	EML5
NC_057826.1	3110001	3120001	EML5
NC_057826.1	3110001	3120000	EML5
NC_057826.1	3100001	3110000	EML5
NC_057826.1	3110001	3120000	EML5
NC_057826.1	3100001	3120000	EML5
NC_057845.1	36960001	36970000	EPHA3
NC_057845.1	36960001	36980000	EPHA3
NC_057845.1	36950001	36960000	EPHA3
NC_057845.1	36950001	36960001	EPHA3
NC_057845.1	36960001	36970000	EPHA3
NC_057845.1	36960001	36970000	EPHA3
NC_057845.1	36940001	36960000	EPHA3
NC_057845.1	36940001	36950000	EPHA3
NC_057845.1	36950001	36960000	EPHA3
NC_057822.1	5980001	5990000	EPHB2
NC_057822.1	5970001	5980001	EPHB2
NC_057822.1	5980001	5990000	EPHB2
NC_057822.1	5990001	6000000	EPHB2
NC_057822.1	5980001	5990000	EPHB2
NC_057822.1	5980001	6000000	EPHB2
NC_057840.1	29380001	29390000	EPM2A
NC_057840.1	29380001	29400000	EPM2A
NC_057840.1	29350001	29360000	EPM2A
NC_057840.1	29390001	29400000	EPM2A
NC_057840.1	29370001	29380000	EPM2A
NC_057840.1	29360001	29380000	EPM2A
NC_057840.1	29360001	29370000	EPM2A
NC_057840.1	29380001	29390000	EPM2A
NC_057840.1	29370001	29380001	EPM2A
NC_057840.1	29380001	29390000	EPM2A
NC_057840.1	29370001	29380000	EPM2A
NC_057838.1	23070001	23080000	EPM2AIP1
NC_057838.1	23060001	23070000	EPM2AIP1
NC_057838.1	23060001	23080000	EPM2AIP1
NC_057838.1	23100001	23120000	EPM2AIP1
NC_057838.1	23100001	23110000	EPM2AIP1
NC_057838.1	23080001	23090000	EPM2AIP1
NC_057838.1	23070001	23080001	EPM2AIP1
NC_057838.1	23080001	23090000	EPM2AIP1
NC_057838.1	23070001	23080000	EPM2AIP1
NC_057828.1	25610001	25620000	EPRS1
NC_057828.1	25600001	25620000	EPRS1
NC_057828.1	25660001	25680000	EPRS1
NC_057828.1	25670001	25680000	EPRS1
NC_057828.1	25690001	25700001	EPRS1
NC_057828.1	25690001	25700000	EPRS1
NC_057828.1	25670001	25680000	EPRS1
NC_057828.1	25670001	25680001	EPRS1
NC_057828.1	25680001	25690000	EPRS1
NC_057828.1	25680001	25690000	EPRS1
NC_057828.1	25680001	25690000	EPRS1
NC_057828.1	25690001	25700000	EPRS1
NC_057828.1	25680001	25700000	EPRS1
NC_057818.1	51440001	51450000	ERF
NC_057818.1	51440001	51450000	ERF
NC_057818.1	51440001	51460000	ERF
NC_057818.1	51440001	51450000	ERF
NC_057828.1	76820001	76830000	F13B
NC_057828.1	76820001	76840000	F13B
NC_057828.1	76830001	76840000	F13B
NC_057828.1	76830001	76840000	F13B
NC_057828.1	76830001	76840001	F13B
NC_057832.1	112290001	112300000	FAM131B
NC_057825.1	86860001	86870000	FAM98A
NC_057825.1	86860001	86870000	FAM98A
NC_057825.1	86870001	86880001	FAM98A
NC_057825.1	86870001	86880000	FAM98A
NC_057830.1	29450001	29460000	FANCC
NC_057830.1	29180001	29190000	FANCC
NC_057830.1	29180001	29190000	FANCC
NC_057823.1	27910001	27920000	FBN2
NC_057823.1	105910001	105920000	FBXL17
NC_057839.1	58430001	58440000	FBXL7
NC_057839.1	58430001	58440001	FBXL7
NC_057839.1	58440001	58450000	FBXL7
NC_057839.1	58440001	58450000	FBXL7
NC_057839.1	58510001	58520000	FBXL7
NC_057839.1	57700001	57710000	FBXL7
NC_057839.1	57700001	57720000	FBXL7
NC_057839.1	57710001	57720000	FBXL7
NC_057839.1	57720001	57730000	FBXL7
NC_057839.1	57710001	57720000	FBXL7
NC_057839.1	57720001	57730000	FBXL7
NC_057839.1	57710001	57720001	FBXL7
NC_057839.1	58440001	58450000	FBXL7
NC_057839.1	58450001	58460000	FBXL7
NC_057839.1	58440001	58460000	FBXL7
NC_057839.1	58550001	58560000	FBXL7
NC_057839.1	57680001	57690000	FBXL7
NC_057839.1	57680001	57690000	FBXL7
NC_057839.1	58490001	58500000	FBXL7
NC_057839.1	58480001	58500000	FBXL7
NC_057839.1	58480001	58490000	FBXL7
NC_057839.1	57730001	57740000	FBXL7
NC_057839.1	57720001	57740000	FBXL7
NC_057839.1	57720001	57730000	FBXL7
NC_057839.1	58500001	58520000	FBXL7
NC_057839.1	58500001	58510000	FBXL7
NC_057839.1	58500001	58510000	FBXL7
NC_057839.1	58490001	58500001	FBXL7
NC_057839.1	58500001	58510000	FBXL7
NC_057839.1	58490001	58500000	FBXL7
NC_057839.1	57690001	57700000	FBXL7
NC_057839.1	57680001	57700000	FBXL7
NC_057839.1	57680001	57690000	FBXL7
NC_057839.1	57690001	57700001	FBXL7
NC_057839.1	57700001	57710000	FBXL7
NC_057839.1	57690001	57700000	FBXL7
NC_057839.1	57700001	57710000	FBXL7
NC_057839.1	58420001	58440000	FBXL7
NC_057839.1	58430001	58440000	FBXL7
NC_057839.1	58420001	58430000	FBXL7
NC_057834.1	31750001	31760001	FCER1G
NC_057834.1	31750001	31760000	FCER1G
NC_057834.1	31750001	31760000	FCER1G
NC_057834.1	31740001	31760000	FCER1G
NC_057834.1	31740001	31750000	FCER1G
NC_057821.1	10860001	10870000	FKBP5
NC_057821.1	10870001	10880000	FKBP5
NC_057821.1	10860001	10870000	FKBP5
NC_057818.1	23690001	23700000	FTO
NC_057818.1	23680001	23700000	FTO
NC_057818.1	23680001	23690000	FTO
NC_057838.1	64300001	64310000	FYCO1
NC_057838.1	64290001	64300000	FYCO1
NC_057838.1	64300001	64310000	FYCO1
NC_057838.1	64290001	64300001	FYCO1
NC_057838.1	64300001	64320000	FYCO1
NC_057838.1	64300001	64310000	FYCO1
NC_057831.1	64290001	64300000	GABRB1
NC_057831.1	64280001	64290000	GABRB1
NC_057831.1	64280001	64300000	GABRB1
NC_057831.1	64300001	64310000	GABRB1
NC_057831.1	64290001	64300001	GABRB1
NC_057831.1	64300001	64310000	GABRB1
NC_057831.1	64290001	64300000	GABRB1
NC_057827.1	9060001	9070000	GABRG3
NC_057827.1	8800001	8810000	GABRG3
NC_057827.1	8800001	8820000	GABRG3
NC_057827.1	8800001	8810000	GABRG3
NC_057827.1	8790001	8800001	GABRG3
NC_057827.1	8800001	8810000	GABRG3
NC_057827.1	8790001	8800000	GABRG3
NC_057820.1	400001	420000	GAK
NC_057820.1	400001	410000	GAK
NC_057820.1	410001	420000	GAK
NC_057820.1	400001	410000	GAK
NC_057820.1	400001	410000	GAK
NC_057819.1	27370001	27380000	GALNT9
NC_057819.1	27360001	27380000	GALNT9
NC_057819.1	27360001	27370000	GALNT9
NC_057819.1	27360001	27370000	GALNT9
NC_057819.1	27360001	27370000	GALNT9
NC_057819.1	27350001	27360001	GALNT9
NC_057819.1	27350001	27360000	GALNT9
NC_057816.1	28230001	28240001	GAS2
NC_057816.1	28240001	28250000	GAS2
NC_057816.1	28240001	28250000	GAS2
NC_057816.1	28280001	28290000	GAS2
NC_057837.1	54540001	54550000	GATA5
NC_057837.1	54540001	54560000	GATA5
NC_057837.1	54550001	54560000	GATA5
NC_057837.1	54540001	54550000	GATA5
NC_057837.1	54540001	54550000	GATA5
NC_057823.1	8250001	8260001	GDF1
NC_057823.1	8250001	8260000	GDF1
NC_057823.1	8240001	8250000	GDF1
NC_057823.1	8250001	8260000	GDF1
NC_057823.1	8240001	8260000	GDF1
NC_057823.1	8240001	8250000	GDF1
NC_057823.1	8240001	8250000	GDF1
NC_057821.1	51150001	51160001	GMDS
NC_057821.1	51150001	51160000	GMDS
NC_057821.1	51350001	51360000	GMDS
NC_057821.1	51340001	51360000	GMDS
NC_057821.1	51340001	51350000	GMDS
NC_057821.1	51320001	51330000	GMDS
NC_057821.1	51330001	51340000	GMDS
NC_057821.1	51340001	51350000	GMDS
NC_057821.1	51330001	51340001	GMDS
NC_057821.1	51340001	51350000	GMDS
NC_057821.1	51320001	51340000	GMDS
NC_057821.1	51330001	51340000	GMDS
NC_057838.1	61470001	61480000	GMPPB
NC_057831.1	61960001	61970000	GNPDA2
NC_057831.1	61960001	61970000	GNPDA2
NC_057831.1	61950001	61960001	GNPDA2
NC_057831.1	61960001	61980000	GNPDA2
NC_057831.1	61960001	61970000	GNPDA2
NC_057838.1	23260001	23280000	GOLGA4
NC_057838.1	23270001	23280000	GOLGA4
NC_057838.1	23270001	23280000	GOLGA4
NC_057838.1	23270001	23280001	GOLGA4
NC_057819.1	94260001	94270000	GOSR1
NC_057819.1	94250001	94260001	GOSR1
NC_057819.1	94250001	94260000	GOSR1
NC_057819.1	94310001	94320000	GOSR1
NC_057819.1	94250001	94260000	GOSR1
NC_057819.1	94240001	94250000	GOSR1
NC_057819.1	94240001	94260000	GOSR1
NC_057825.1	83810001	83820000	GPATCH11
NC_057825.1	83800001	83820000	GPATCH11
NC_057819.1	99620001	99640000	GPS2
NC_057819.1	99620001	99630000	GPS2
NC_057836.1	3370001	3380000	GRAMD4
NC_057836.1	3360001	3370000	GRAMD4
NC_057836.1	3360001	3380000	GRAMD4
NC_057836.1	3360001	3370000	GRAMD4
NC_057836.1	3360001	3370000	GRAMD4
NC_057829.1	40520001	40530000	GRID1
NC_057829.1	39180001	39190000	GRID1
NC_057829.1	39190001	39200000	GRID1
NC_057829.1	39180001	39200000	GRID1
NC_057838.1	31050001	31060000	GRM7
NC_057838.1	31010001	31020000	GRM7
NC_057838.1	31030001	31040000	GRM7
NC_057838.1	31020001	31040000	GRM7
NC_057838.1	31020001	31030000	GRM7
NC_057838.1	31020001	31030000	GRM7
NC_057838.1	31010001	31020001	GRM7
NC_057838.1	31020001	31030000	GRM7
NC_057838.1	31040001	31050000	GRM7
NC_057838.1	31040001	31050000	GRM7
NC_057838.1	31030001	31040001	GRM7
NC_057838.1	31030001	31040000	GRM7
NC_057838.1	31040001	31060000	GRM7
NC_057838.1	31040001	31050000	GRM7
NC_057818.1	51440001	51450000	GSK3A
NC_057818.1	51440001	51450000	GSK3A
NC_057818.1	51440001	51460000	GSK3A
NC_057818.1	51440001	51450000	GSK3A
NC_057818.1	51450001	51460000	GSK3A
NC_057818.1	51450001	51460000	GSK3A
NC_057818.1	51450001	51460001	GSK3A
NC_057818.1	51460001	51470000	GSK3A
NC_057818.1	51460001	51470000	GSK3A
NC_057831.1	19060001	19080000	HADH
NC_057831.1	19070001	19080000	HADH
NC_057831.1	19060001	19070000	HADH
NC_057831.1	19080001	19090000	HADH
NC_057831.1	19080001	19100000	HADH
NC_057831.1	19090001	19100000	HADH
NC_057831.1	19070001	19080000	HADH
NC_057831.1	19070001	19080001	HADH
NC_057831.1	19080001	19090000	HADH
NC_057831.1	19080001	19090000	HADH
NC_057842.1	38620001	38630000	HDAC2
NC_057842.1	38610001	38620001	HDAC2
NC_057842.1	38620001	38630000	HDAC2
NC_057842.1	38610001	38620000	HDAC2
NC_057842.1	38590001	38600000	HDAC2
NC_057842.1	38590001	38600001	HDAC2
NC_057842.1	38600001	38610000	HDAC2
NC_057842.1	38600001	38610000	HDAC2
NC_057842.1	38580001	38590000	HDAC2
NC_057842.1	38580001	38600000	HDAC2
NC_057842.1	38590001	38600000	HDAC2
NC_057832.1	84710001	84720000	HECW1
NC_057838.1	60780001	60800000	HEMK1
NC_057838.1	60780001	60790000	HEMK1
NC_057824.1	47580001	47600000	HIP1
NC_057824.1	47590001	47600000	HIP1
NC_057824.1	47580001	47590000	HIP1
NC_057824.1	47580001	47590000	HIP1
NC_057824.1	47580001	47590000	HIP1
NC_057837.1	60740001	60750000	HM13
NC_057843.1	10200001	10220000	HMBOX1
NC_057843.1	10200001	10210000	HMBOX1
NC_057843.1	10200001	10210000	HMBOX1
NC_057843.1	10200001	10210000	HMBOX1
NC_057843.1	10190001	10200001	HMBOX1
NC_057843.1	10210001	10220000	HMBOX1
NC_057843.1	10190001	10200000	HMBOX1
NC_057823.1	8200001	8210000	HOMER3
NC_057823.1	8190001	8200001	HOMER3
NC_057823.1	8200001	8210000	HOMER3
NC_057823.1	8190001	8200000	HOMER3
NC_057823.1	8200001	8220000	HOMER3
NC_057823.1	8200001	8210000	HOMER3
NC_057822.1	3230001	3240001	HTR6
NC_057822.1	3230001	3240000	HTR6
NC_057828.1	25720001	25730000	IARS2
NC_057828.1	25720001	25730000	IARS2
NC_057820.1	470001	480000	IDUA
NC_057820.1	470001	480001	IDUA
NC_057822.1	2560001	2570000	IFFO2
NC_057822.1	2560001	2580000	IFFO2
NC_057822.1	2570001	2580000	IFFO2
NC_057845.1	4390001	4400000	IFNAR1
NC_057840.1	42490001	42500000	IGF2R
NC_057840.1	42480001	42490000	IGF2R
NC_057840.1	42480001	42500000	IGF2R
NC_057840.1	42510001	42520001	IGF2R
NC_057840.1	42520001	42530000	IGF2R
NC_057840.1	42510001	42520000	IGF2R
NC_057840.1	42520001	42530000	IGF2R
NC_057840.1	42500001	42510000	IGF2R
NC_057840.1	42490001	42500001	IGF2R
NC_057840.1	42500001	42510000	IGF2R
NC_057840.1	42490001	42500000	IGF2R
NC_057840.1	42540001	42550000	IGF2R
NC_057840.1	42540001	42550000	IGF2R
NC_057840.1	42530001	42540001	IGF2R
NC_057840.1	42530001	42540000	IGF2R
NC_057845.1	4480001	4490000	IL10RB
NC_057845.1	4480001	4500000	IL10RB
NC_057825.1	95750001	95760000	IL1R1
NC_057825.1	95760001	95770000	IL1R1
NC_057825.1	95750001	95760001	IL1R1
NC_057825.1	95760001	95770000	IL1R1
NC_057825.1	95770001	95780000	IL1R1
NC_057825.1	95760001	95770000	IL1R1
NC_057825.1	95760001	95780000	IL1R1
NC_057825.1	95770001	95780000	IL1R2
NC_057825.1	95760001	95780000	IL1R2
NC_057825.1	95900001	95910000	IL1R2
NC_057825.1	95890001	95900001	IL1R2
NC_057825.1	95890001	95900000	IL1R2
NC_057825.1	95910001	95920000	IL1R2
NC_057825.1	95900001	95910000	IL1R2
NC_057823.1	17780001	17790000	ILF3
NC_057823.1	17780001	17790000	ILF3
NC_057823.1	17780001	17790000	ILF3
NC_057823.1	17780001	17800000	ILF3
NC_057832.1	92040001	92050000	ING3
NC_057832.1	92030001	92040000	ING3
NC_057832.1	92030001	92040001	ING3
NC_057832.1	92040001	92050000	ING3
NC_057832.1	92020001	92040000	ING3
NC_057832.1	92030001	92040000	ING3
NC_057832.1	92020001	92030000	ING3
NC_057832.1	92100001	92110000	ING3
NC_057832.1	92090001	92100001	ING3
NC_057832.1	92090001	92100000	ING3
NC_057832.1	92040001	92060000	ING3
NC_057832.1	92040001	92050000	ING3
NC_057832.1	92050001	92060000	ING3
NC_057832.1	92060001	92070000	ING3
NC_057832.1	92070001	92080000	ING3
NC_057832.1	92060001	92080000	ING3
NC_057832.1	92080001	92090000	ING3
NC_057832.1	92070001	92080001	ING3
NC_057832.1	92080001	92090000	ING3
NC_057832.1	92070001	92080000	ING3
NC_057832.1	92090001	92100000	ING3
NC_057832.1	92080001	92100000	ING3
NC_057832.1	92080001	92090000	ING3
NC_057832.1	92050001	92060000	ING3
NC_057832.1	92050001	92060001	ING3
NC_057832.1	92060001	92070000	ING3
NC_057832.1	92060001	92070000	ING3
NC_057826.1	92110001	92120001	IQGAP2
NC_057818.1	17130001	17140000	ITFG1
NC_057829.1	92640001	92650000	JAKMIP3
NC_057829.1	92640001	92650000	JAKMIP3
NC_057829.1	92630001	92640001	JAKMIP3
NC_057829.1	92630001	92640000	JAKMIP3
NC_057829.1	19360001	19370000	JMJD1C
NC_057843.1	42190001	42200000	KANK1
NC_057843.1	42190001	42200001	KANK1
NC_057843.1	42200001	42210000	KANK1
NC_057843.1	42200001	42210000	KANK1
NC_057824.1	41080001	41090000	KAT8
NC_057832.1	91780001	91790000	KCND2
NC_057832.1	91770001	91780001	KCND2
NC_057832.1	91780001	91790000	KCND2
NC_057832.1	91770001	91780000	KCND2
NC_057832.1	91770001	91780000	KCND2
NC_057832.1	91760001	91780000	KCND2
NC_057832.1	91760001	91770000	KCND2
NC_057828.1	69800001	69810000	KCNK2
NC_057828.1	69790001	69800001	KCNK2
NC_057828.1	69800001	69810000	KCNK2
NC_057825.1	18300001	18320000	KIDINS220
NC_057843.1	10140001	10150000	KIF13B
NC_057843.1	10140001	10160000	KIF13B
NC_057843.1	10150001	10160000	KIF13B
NC_057837.1	9890001	9900001	KIF16B
NC_057837.1	9900001	9910000	KIF16B
NC_057837.1	9900001	9910000	KIF16B
NC_057837.1	9900001	9910000	KIF16B
NC_057837.1	9910001	9920000	KIF16B
NC_057837.1	9900001	9920000	KIF16B
NC_057828.1	80230001	80240001	KIF21B
NC_057828.1	80230001	80240000	KIF21B
NC_057824.1	40280001	40300000	KIF22
NC_057824.1	40310001	40320000	KIF22
NC_057824.1	40310001	40320001	KIF22
NC_057824.1	40320001	40330000	KIF22
NC_057824.1	40300001	40320000	KIF22
NC_057824.1	40310001	40320000	KIF22
NC_057824.1	40300001	40310000	KIF22
NC_057824.1	40290001	40300000	KIF22
NC_057824.1	40320001	40330000	KIF22
NC_057847.1	49310001	49320000	KIF5C
NC_057847.1	49320001	49330000	KIF5C
NC_057847.1	49320001	49330000	KIF5C
NC_057847.1	49310001	49320001	KIF5C
NC_057847.1	49300001	49320000	KIF5C
NC_057847.1	49310001	49320000	KIF5C
NC_057829.1	52920001	52930000	KLLN
NC_057829.1	52920001	52940000	KLLN
NC_057829.1	52930001	52940000	KLLN
NC_057826.1	64510001	64520001	KNL1
NC_057826.1	64510001	64520000	KNL1
NC_057823.1	17680001	17690000	KRI1
NC_057834.1	56900001	56910000	LAMTOR5
NC_057834.1	56900001	56910000	LAMTOR5
NC_057834.1	56890001	56900001	LAMTOR5
NC_057834.1	56890001	56900000	LAMTOR5
NC_057834.1	56890001	56900000	LAMTOR5
NC_057834.1	56880001	56900000	LAMTOR5
NC_057834.1	56880001	56890000	LAMTOR5
NC_057834.1	56900001	56920000	LAMTOR5
NC_057834.1	56900001	56910000	LAMTOR5
NC_057836.1	47080001	47090000	LARGE1
NC_057836.1	47600001	47610000	LARGE1
NC_057836.1	47500001	47510000	LARGE1
NC_057836.1	47490001	47500001	LARGE1
NC_057836.1	47490001	47500000	LARGE1
NC_057836.1	47600001	47620000	LARGE1
NC_057836.1	47410001	47420001	LARGE1
NC_057836.1	47420001	47430000	LARGE1
NC_057836.1	47420001	47430000	LARGE1
NC_057836.1	47500001	47510000	LARGE1
NC_057836.1	47080001	47090000	LARGE1
NC_057836.1	47470001	47480000	LARGE1
NC_057836.1	47460001	47480000	LARGE1
NC_057836.1	47460001	47470000	LARGE1
NC_057836.1	47480001	47490000	LARGE1
NC_057836.1	47490001	47500000	LARGE1
NC_057836.1	47480001	47500000	LARGE1
NC_057836.1	47480001	47490000	LARGE1
NC_057836.1	47470001	47480001	LARGE1
NC_057836.1	47470001	47480000	LARGE1
NC_057836.1	47480001	47490000	LARGE1
NC_057837.1	46370001	46380000	LARP4B
NC_057837.1	46360001	46380000	LARP4B
NC_057837.1	46360001	46370000	LARP4B
NC_057819.1	111630001	111640000	LASP1
NC_057819.1	111620001	111640000	LASP1
NC_057825.1	8140001	8150000	LCN2
NC_057831.1	18990001	19000000	LEF1
NC_057831.1	18990001	19000001	LEF1
NC_057831.1	19000001	19010000	LEF1
NC_057831.1	19000001	19010000	LEF1
NC_057831.1	19040001	19050000	LEF1
NC_057831.1	19030001	19040001	LEF1
NC_057831.1	19040001	19050000	LEF1
NC_057831.1	19010001	19020000	LEF1
NC_057831.1	19000001	19010000	LEF1
NC_057831.1	19000001	19020000	LEF1
NC_057831.1	19020001	19030000	LEF1
NC_057831.1	19030001	19040000	LEF1
NC_057831.1	19060001	19080000	LEF1
NC_057831.1	19060001	19070000	LEF1
NC_057831.1	18980001	18990000	LEF1
NC_057831.1	18980001	18990000	LEF1
NC_057846.1	33560001	33570000	LEPROTL1
NC_057834.1	27140001	27150000	LMX1A
NC_057834.1	27140001	27160000	LMX1A
NC_057831.1	19010001	19020000	LOC122673251
NC_057831.1	19000001	19020000	LOC122673251
NC_057831.1	19020001	19030000	LOC122673251
NC_057831.1	62490001	62500000	LOC122673298
NC_057831.1	62490001	62500001	LOC122673298
NC_057831.1	62500001	62510000	LOC122673298
NC_057831.1	62500001	62510000	LOC122673298
NC_057831.1	9620001	9630000	LOC122673501
NC_057831.1	9620001	9640000	LOC122673501
NC_057831.1	9630001	9640000	LOC122673501
NC_057831.1	9680001	9700000	LOC122673501
NC_057831.1	9690001	9700000	LOC122673501
NC_057831.1	9610001	9620001	LOC122673501
NC_057831.1	9620001	9630000	LOC122673501
NC_057831.1	9610001	9620000	LOC122673501
NC_057831.1	9620001	9630000	LOC122673501
NC_057831.1	9530001	9540000	LOC122673501
NC_057831.1	9650001	9660000	LOC122673501
NC_057831.1	9680001	9690000	LOC122673501
NC_057831.1	64290001	64300000	LOC122673527
NC_057831.1	64280001	64300000	LOC122673527
NC_057831.1	64300001	64310000	LOC122673527
NC_057831.1	64290001	64300001	LOC122673527
NC_057831.1	64300001	64310000	LOC122673527
NC_057831.1	64290001	64300000	LOC122673527
NC_057831.1	52200001	52210000	LOC122673684
NC_057831.1	52050001	52060000	LOC122673684
NC_057831.1	52050001	52060001	LOC122673684
NC_057831.1	52060001	52070000	LOC122673684
NC_057831.1	52060001	52070000	LOC122673684
NC_057831.1	52040001	52060000	LOC122673684
NC_057831.1	52050001	52060000	LOC122673684
NC_057831.1	64290001	64300000	LOC122673700
NC_057831.1	64280001	64300000	LOC122673700
NC_057831.1	64300001	64310000	LOC122673700
NC_057831.1	64290001	64300001	LOC122673700
NC_057831.1	64300001	64310000	LOC122673700
NC_057831.1	64290001	64300000	LOC122673700
NC_057832.1	112910001	112920000	LOC122674419
NC_057832.1	112910001	112920000	LOC122674438
NC_057832.1	18140001	18160000	LOC122674956
NC_057832.1	18150001	18160000	LOC122674956
NC_057833.1	36360001	36380000	LOC122675469
NC_057833.1	36370001	36380000	LOC122675469
NC_057833.1	36360001	36370000	LOC122675469
NC_057833.1	76800001	76810000	LOC122675958
NC_057833.1	76800001	76810000	LOC122675958
NC_057833.1	74440001	74450000	LOC122676006
NC_057833.1	74430001	74440000	LOC122676006
NC_057833.1	74430001	74440001	LOC122676006
NC_057833.1	74440001	74450000	LOC122676006
NC_057834.1	120180001	120190000	LOC122676433
NC_057816.1	40740001	40750000	LOC122676793
NC_057816.1	40720001	40730000	LOC122676793
NC_057816.1	40710001	40720001	LOC122676793
NC_057816.1	40710001	40720000	LOC122676793
NC_057816.1	40710001	40720000	LOC122676793
NC_057816.1	40700001	40710000	LOC122676793
NC_057816.1	40700001	40720000	LOC122676793
NC_057834.1	120300001	120310000	LOC122677032
NC_057834.1	120300001	120320000	LOC122677032
NC_057834.1	120290001	120300001	LOC122677032
NC_057834.1	120300001	120310000	LOC122677032
NC_057834.1	120300001	120310000	LOC122677032
NC_057834.1	120310001	120320000	LOC122677032
NC_057834.1	120290001	120300000	LOC122677032
NC_057816.1	46480001	46500000	LOC122677047
NC_057816.1	46510001	46520000	LOC122677047
NC_057834.1	31740001	31760000	LOC122677445
NC_057834.1	31740001	31750000	LOC122677445
NC_057834.1	120140001	120150000	LOC122677548
NC_057834.1	120140001	120150000	LOC122677548
NC_057816.1	46480001	46500000	LOC122677624
NC_057834.1	120100001	120120000	LOC122677790
NC_057834.1	120100001	120110000	LOC122677790
NC_057834.1	120110001	120120000	LOC122677790
NC_057834.1	120100001	120110000	LOC122677790
NC_057834.1	120100001	120110000	LOC122677790
NC_057834.1	120090001	120100001	LOC122677790
NC_057834.1	120090001	120100000	LOC122677790
NC_057834.1	120120001	120130000	LOC122677790
NC_057834.1	120120001	120140000	LOC122677790
NC_057834.1	120080001	120090000	LOC122677790
NC_057834.1	120080001	120090000	LOC122677790
NC_057834.1	120090001	120100001	LOC122678087
NC_057834.1	120090001	120100000	LOC122678087
NC_057834.1	120000001	120020000	LOC122678087
NC_057834.1	120010001	120020000	LOC122678087
NC_057834.1	120070001	120080000	LOC122678087
NC_057834.1	120060001	120080000	LOC122678087
NC_057834.1	120060001	120070000	LOC122678087
NC_057834.1	120080001	120090000	LOC122678087
NC_057834.1	120070001	120080001	LOC122678087
NC_057834.1	120080001	120090000	LOC122678087
NC_057834.1	120070001	120080000	LOC122678087
NC_057834.1	26910001	26920000	LOC122678124
NC_057834.1	26900001	26920000	LOC122678124
NC_057834.1	26900001	26910000	LOC122678124
NC_057834.1	26920001	26930000	LOC122678124
NC_057834.1	26910001	26920001	LOC122678124
NC_057834.1	26920001	26930000	LOC122678124
NC_057834.1	26910001	26920000	LOC122678124
NC_057834.1	120300001	120310000	LOC122678490
NC_057834.1	120300001	120320000	LOC122678490
NC_057834.1	120290001	120300001	LOC122678490
NC_057834.1	120300001	120310000	LOC122678490
NC_057834.1	120300001	120310000	LOC122678490
NC_057834.1	120290001	120300000	LOC122678490
NC_057835.1	32360001	32370000	LOC122678934
NC_057835.1	32360001	32370000	LOC122678934
NC_057835.1	31800001	31810000	LOC122678934
NC_057835.1	31800001	31820000	LOC122678934
NC_057835.1	31810001	31820000	LOC122678934
NC_057817.1	49600001	49610000	LOC122678975
NC_057817.1	49600001	49620000	LOC122678975
NC_057817.1	49610001	49620000	LOC122678975
NC_057817.1	49580001	49600000	LOC122678975
NC_057817.1	49590001	49600000	LOC122678975
NC_057835.1	21890001	21900000	LOC122679081
NC_057835.1	21880001	21900000	LOC122679081
NC_057835.1	21900001	21910000	LOC122679081
NC_057835.1	21880001	21890000	LOC122679081
NC_057835.1	23870001	23880000	LOC122679163
NC_057835.1	23870001	23880001	LOC122679163
NC_057835.1	23860001	23880000	LOC122679163
NC_057835.1	23870001	23880000	LOC122679163
NC_057835.1	23860001	23870000	LOC122679163
NC_057835.1	23860001	23870000	LOC122679163
NC_057835.1	23860001	23870000	LOC122679163
NC_057835.1	23830001	23840001	LOC122679164
NC_057835.1	23830001	23840000	LOC122679164
NC_057835.1	23830001	23840000	LOC122679164
NC_057835.1	23820001	23840000	LOC122679164
NC_057817.1	7210001	7220000	LOC122679353
NC_057817.1	7200001	7220000	LOC122679353
NC_057817.1	7220001	7230000	LOC122679353
NC_057817.1	7210001	7220001	LOC122679353
NC_057817.1	7210001	7220000	LOC122679353
NC_057817.1	7220001	7230000	LOC122679353
NC_057835.1	21900001	21910000	LOC122679693
NC_057836.1	16680001	16700000	LOC122679866
NC_057836.1	16680001	16700000	LOC122679937
NC_057836.1	16680001	16690000	LOC122679937
NC_057836.1	16680001	16690000	LOC122679937
NC_057836.1	16680001	16690000	LOC122679937
NC_057836.1	17910001	17920000	LOC122679941
NC_057836.1	17860001	17870000	LOC122679941
NC_057836.1	17870001	17880000	LOC122679941
NC_057836.1	17860001	17880000	LOC122679941
NC_057836.1	17880001	17890000	LOC122679941
NC_057836.1	17870001	17880001	LOC122679941
NC_057836.1	17870001	17880000	LOC122679941
NC_057836.1	57180001	57190000	LOC122680323
NC_057836.1	57190001	57200000	LOC122680323
NC_057836.1	57180001	57200000	LOC122680323
NC_057836.1	57200001	57220000	LOC122680323
NC_057836.1	57200001	57210000	LOC122680323
NC_057836.1	56740001	56750000	LOC122680323
NC_057836.1	56750001	56760000	LOC122680323
NC_057836.1	56740001	56760000	LOC122680323
NC_057836.1	57170001	57180001	LOC122680323
NC_057836.1	57180001	57190000	LOC122680323
NC_057836.1	57170001	57180000	LOC122680323
NC_057836.1	57180001	57190000	LOC122680323
NC_057836.1	57170001	57180000	LOC122680323
NC_057836.1	57160001	57180000	LOC122680323
NC_057836.1	56730001	56740001	LOC122680323
NC_057836.1	56740001	56750000	LOC122680323
NC_057836.1	56740001	56750000	LOC122680323
NC_057836.1	57180001	57190000	LOC122680324
NC_057836.1	57190001	57200000	LOC122680324
NC_057836.1	57180001	57200000	LOC122680324
NC_057836.1	57210001	57220000	LOC122680324
NC_057836.1	57200001	57220000	LOC122680324
NC_057836.1	57200001	57210000	LOC122680324
NC_057836.1	57300001	57320000	LOC122680324
NC_057836.1	57230001	57240001	LOC122680324
NC_057836.1	57240001	57250000	LOC122680324
NC_057836.1	57230001	57240000	LOC122680324
NC_057836.1	57170001	57180001	LOC122680324
NC_057836.1	57180001	57190000	LOC122680324
NC_057836.1	57170001	57180000	LOC122680324
NC_057836.1	57180001	57190000	LOC122680324
NC_057836.1	57170001	57180000	LOC122680324
NC_057836.1	57160001	57180000	LOC122680324
NC_057836.1	57260001	57270000	LOC122680324
NC_057836.1	57260001	57280000	LOC122680324
NC_057836.1	10960001	10980000	LOC122680565
NC_057836.1	10970001	10980000	LOC122680565
NC_057836.1	10960001	10970000	LOC122680565
NC_057836.1	7140001	7160000	LOC122680621
NC_057836.1	7140001	7150000	LOC122680621
NC_057836.1	7140001	7150000	LOC122680621
NC_057836.1	7130001	7140000	LOC122680621
NC_057836.1	7130001	7140001	LOC122680621
NC_057836.1	7140001	7150000	LOC122680621
NC_057836.1	17910001	17920000	LOC122680749
NC_057836.1	17860001	17870000	LOC122680753
NC_057836.1	17870001	17880000	LOC122680753
NC_057836.1	17860001	17880000	LOC122680753
NC_057836.1	17870001	17880001	LOC122680753
NC_057836.1	17870001	17880000	LOC122680753
NC_057837.1	9150001	9160001	LOC122681040
NC_057815.1	40580001	40590000	LOC122681353
NC_057815.1	40570001	40580001	LOC122681353
NC_057815.1	40570001	40580000	LOC122681353
NC_057815.1	40110001	40120000	LOC122681353
NC_057815.1	40100001	40120000	LOC122681353
NC_057815.1	40110001	40120000	LOC122681938
NC_057815.1	40100001	40120000	LOC122681938
NC_057815.1	40100001	40110000	LOC122681938
NC_057815.1	40080001	40090000	LOC122681938
NC_057815.1	40090001	40100000	LOC122681938
NC_057815.1	40100001	40110000	LOC122681938
NC_057815.1	40090001	40100001	LOC122681938
NC_057815.1	40100001	40110000	LOC122681938
NC_057815.1	40080001	40100000	LOC122681938
NC_057815.1	40090001	40100000	LOC122681938
NC_057837.1	74540001	74560000	LOC122682085
NC_057837.1	74550001	74560000	LOC122682085
NC_057838.1	24990001	25000001	LOC122682644
NC_057838.1	25000001	25010000	LOC122682644
NC_057838.1	25070001	25080000	LOC122682645
NC_057838.1	25060001	25080000	LOC122682645
NC_057838.1	25050001	25060000	LOC122682645
NC_057838.1	25060001	25070000	LOC122682645
NC_057838.1	29590001	29600000	LOC122682816
NC_057838.1	29580001	29600000	LOC122682816
NC_057838.1	29580001	29590000	LOC122682816
NC_057838.1	71350001	71360001	LOC122682947
NC_057838.1	71350001	71360000	LOC122682947
NC_057838.1	60740001	60750000	LOC122682975
NC_057838.1	59360001	59370000	LOC122683079
NC_057838.1	59360001	59380000	LOC122683079
NC_057838.1	59360001	59370000	LOC122683079
NC_057838.1	59360001	59370000	LOC122683079
NC_057838.1	60290001	60300000	LOC122683120
NC_057838.1	60280001	60290000	LOC122683120
NC_057838.1	60280001	60300000	LOC122683120
NC_057838.1	59940001	59950000	LOC122683177
NC_057838.1	59920001	59930000	LOC122683177
NC_057838.1	59960001	59980000	LOC122683177
NC_057838.1	59960001	59970000	LOC122683177
NC_057838.1	12260001	12270000	LOC122683257
NC_057838.1	71350001	71360001	LOC122683317
NC_057838.1	71350001	71360000	LOC122683317
NC_057817.1	42160001	42180000	LOC122683537
NC_057817.1	42170001	42180000	LOC122683537
NC_057817.1	42180001	42190000	LOC122683537
NC_057817.1	42170001	42180000	LOC122683537
NC_057817.1	42180001	42190000	LOC122683537
NC_057817.1	42170001	42180001	LOC122683537
NC_057817.1	42160001	42180000	LOC122683546
NC_057817.1	42170001	42180000	LOC122683546
NC_057817.1	42180001	42190000	LOC122683546
NC_057817.1	42170001	42180000	LOC122683546
NC_057817.1	42180001	42190000	LOC122683546
NC_057817.1	42170001	42180001	LOC122683546
NC_057839.1	17910001	17920000	LOC122683847
NC_057839.1	17900001	17920000	LOC122683847
NC_057839.1	17900001	17910000	LOC122683847
NC_057839.1	17910001	17920001	LOC122683847
NC_057839.1	17910001	17920000	LOC122683847
NC_057817.1	49600001	49610000	LOC122684346
NC_057817.1	49600001	49620000	LOC122684346
NC_057817.1	49580001	49600000	LOC122684346
NC_057817.1	49590001	49600000	LOC122684346
NC_057840.1	30760001	30770000	LOC122684394
NC_057840.1	30760001	30770000	LOC122684394
NC_057840.1	30750001	30760001	LOC122684394
NC_057840.1	30750001	30760000	LOC122684394
NC_057840.1	30750001	30760000	LOC122684394
NC_057840.1	30740001	30760000	LOC122684394
NC_057840.1	30770001	30780000	LOC122684394
NC_057840.1	30760001	30780000	LOC122684394
NC_057840.1	30760001	30770000	LOC122684394
NC_057840.1	30770001	30780001	LOC122684394
NC_057840.1	30770001	30780000	LOC122684394
NC_057840.1	42640001	42660000	LOC122684415
NC_057840.1	42650001	42660000	LOC122684415
NC_057841.1	37500001	37510000	LOC122684870
NC_057841.1	37490001	37500001	LOC122684870
NC_057841.1	37490001	37500000	LOC122684870
NC_057841.1	37500001	37510000	LOC122684870
NC_057841.1	37490001	37500001	LOC122684871
NC_057841.1	37490001	37500000	LOC122684871
NC_057842.1	44480001	44490000	LOC122685190
NC_057842.1	44470001	44480001	LOC122685190
NC_057842.1	17580001	17590000	LOC122685327
NC_057842.1	17580001	17590000	LOC122685327
NC_057842.1	17600001	17610000	LOC122685327
NC_057842.1	17600001	17620000	LOC122685327
NC_057842.1	17590001	17600000	LOC122685327
NC_057842.1	17580001	17600000	LOC122685327
NC_057842.1	17580001	17590000	LOC122685327
NC_057842.1	17590001	17600001	LOC122685327
NC_057842.1	17600001	17610000	LOC122685327
NC_057842.1	17590001	17600000	LOC122685327
NC_057842.1	17600001	17610000	LOC122685327
NC_057842.1	17380001	17390000	LOC122685328
NC_057843.1	42190001	42200000	LOC122685795
NC_057843.1	42190001	42200001	LOC122685795
NC_057843.1	26770001	26780000	LOC122685808
NC_057843.1	26760001	26780000	LOC122685808
NC_057843.1	25680001	25690000	LOC122686013
NC_057843.1	25690001	25700000	LOC122686013
NC_057843.1	25690001	25700001	LOC122686013
NC_057843.1	25680001	25700000	LOC122686013
NC_057843.1	25690001	25700000	LOC122686013
NC_057843.1	57570001	57580000	LOC122686018
NC_057843.1	57560001	57580000	LOC122686018
NC_057843.1	57570001	57580001	LOC122686018
NC_057843.1	57570001	57580000	LOC122686018
NC_057843.1	18520001	18530000	LOC122686126
NC_057843.1	18520001	18530000	LOC122686126
NC_057843.1	18510001	18520001	LOC122686126
NC_057843.1	18510001	18520000	LOC122686126
NC_057843.1	18500001	18510000	LOC122686126
NC_057843.1	18500001	18510000	LOC122686126
NC_057843.1	18530001	18540000	LOC122686126
NC_057843.1	18520001	18540000	LOC122686126
NC_057843.1	18520001	18530000	LOC122686126
NC_057843.1	18860001	18880000	LOC122686126
NC_057843.1	18870001	18880000	LOC122686126
NC_057817.1	48070001	48080000	LOC122686334
NC_057817.1	48060001	48080000	LOC122686334
NC_057843.1	57620001	57630000	LOC122686366
NC_057843.1	57570001	57580000	LOC122686370
NC_057843.1	57560001	57580000	LOC122686370
NC_057843.1	57580001	57590000	LOC122686370
NC_057843.1	57580001	57600000	LOC122686370
NC_057843.1	57580001	57590000	LOC122686370
NC_057843.1	57570001	57580001	LOC122686370
NC_057843.1	57580001	57590000	LOC122686370
NC_057843.1	57570001	57580000	LOC122686370
NC_057844.1	22040001	22060000	LOC122686592
NC_057844.1	22050001	22060000	LOC122686592
NC_057844.1	25180001	25190000	LOC122686659
NC_057844.1	30170001	30180000	LOC122686663
NC_057844.1	30160001	30170000	LOC122686663
NC_057844.1	30150001	30160000	LOC122686663
NC_057844.1	30160001	30180000	LOC122686663
NC_057844.1	53660001	53680000	LOC122686871
NC_057844.1	56740001	56750000	LOC122686872
NC_057844.1	56740001	56750000	LOC122686872
NC_057844.1	56940001	56950000	LOC122686872
NC_057844.1	57120001	57140000	LOC122686872
NC_057844.1	56750001	56760000	LOC122686872
NC_057844.1	56750001	56760001	LOC122686872
NC_057844.1	57100001	57110000	LOC122686872
NC_057844.1	57090001	57100000	LOC122686872
NC_057844.1	57090001	57100001	LOC122686872
NC_057844.1	57100001	57110000	LOC122686872
NC_057844.1	56900001	56910000	LOC122686872
NC_057845.1	21240001	21250000	LOC122687327
NC_057846.1	33400001	33420000	LOC122687914
NC_057846.1	33410001	33420000	LOC122687914
NC_057846.1	51300001	51310000	LOC122687918
NC_057846.1	51300001	51310000	LOC122687918
NC_057846.1	28560001	28570000	LOC122688047
NC_057846.1	47950001	47960000	LOC122688100
NC_057846.1	30450001	30460000	LOC122688163
NC_057846.1	30460001	30470000	LOC122688163
NC_057846.1	30450001	30460001	LOC122688163
NC_057847.1	27620001	27630000	LOC122688238
NC_057847.1	27620001	27630000	LOC122688238
NC_057847.1	27480001	27500000	LOC122688238
NC_057847.1	27490001	27500000	LOC122688238
NC_057847.1	27480001	27500000	LOC122688239
NC_057847.1	27490001	27500000	LOC122688239
NC_057847.1	69680001	69690000	LOC122688522
NC_057847.1	14360001	14370000	LOC122688850
NC_057847.1	14360001	14370000	LOC122688850
NC_057847.1	14370001	14380000	LOC122688850
NC_057847.1	14360001	14370000	LOC122688850
NC_057847.1	14360001	14380000	LOC122688850
NC_057818.1	25250001	25260001	LOC122691743
NC_057818.1	26450001	26460000	LOC122691756
NC_057818.1	26440001	26450000	LOC122691756
NC_057818.1	26440001	26450000	LOC122691756
NC_057818.1	26450001	26460000	LOC122691760
NC_057818.1	26440001	26450000	LOC122691760
NC_057818.1	26440001	26450000	LOC122691760
NC_057818.1	55210001	55220000	LOC122692255
NC_057818.1	25250001	25260001	LOC122692954
NC_057818.1	25300001	25310000	LOC122693039
NC_057818.1	25290001	25300000	LOC122693039
NC_057818.1	25300001	25310000	LOC122693039
NC_057818.1	25290001	25300001	LOC122693039
NC_057818.1	25270001	25280000	LOC122693039
NC_057818.1	25270001	25280001	LOC122693039
NC_057818.1	25280001	25290000	LOC122693039
NC_057818.1	25280001	25290000	LOC122693039
NC_057818.1	25260001	25280000	LOC122693039
NC_057818.1	25270001	25280000	LOC122693039
NC_057819.1	29020001	29040000	LOC122693304
NC_057819.1	29020001	29030000	LOC122693304
NC_057819.1	29030001	29040000	LOC122693304
NC_057819.1	29150001	29160001	LOC122693304
NC_057819.1	29150001	29160000	LOC122693304
NC_057819.1	28950001	28960000	LOC122693304
NC_057819.1	28950001	28960001	LOC122693304
NC_057819.1	29070001	29080000	LOC122693304
NC_057819.1	29070001	29080001	LOC122693304
NC_057819.1	29080001	29090000	LOC122693304
NC_057819.1	29080001	29090000	LOC122693304
NC_057819.1	28940001	28960000	LOC122693304
NC_057819.1	28950001	28960000	LOC122693304
NC_057819.1	29060001	29080000	LOC122693304
NC_057819.1	29070001	29080000	LOC122693304
NC_057819.1	29060001	29070000	LOC122693304
NC_057819.1	29130001	29140000	LOC122693304
NC_057819.1	29120001	29130000	LOC122693304
NC_057819.1	29120001	29140000	LOC122693304
NC_057819.1	29150001	29160000	LOC122693304
NC_057819.1	29140001	29160000	LOC122693304
NC_057819.1	29140001	29150000	LOC122693304
NC_057819.1	29120001	29130000	LOC122693304
NC_057819.1	29110001	29120001	LOC122693304
NC_057819.1	29120001	29130000	LOC122693304
NC_057819.1	29110001	29120000	LOC122693304
NC_057819.1	29140001	29150000	LOC122693304
NC_057819.1	29140001	29150000	LOC122693304
NC_057819.1	29130001	29140001	LOC122693304
NC_057819.1	29130001	29140000	LOC122693304
NC_057819.1	50260001	50270000	LOC122694123
NC_057819.1	50270001	50280000	LOC122694123
NC_057819.1	50260001	50280000	LOC122694123
NC_057819.1	50280001	50290000	LOC122694123
NC_057819.1	50280001	50290000	LOC122694123
NC_057819.1	50270001	50280001	LOC122694123
NC_057819.1	50270001	50280000	LOC122694123
NC_057819.1	50280001	50300000	LOC122694123
NC_057819.1	50280001	50290000	LOC122694123
NC_057819.1	50290001	50300000	LOC122694123
NC_057819.1	50290001	50300000	LOC122694123
NC_057819.1	50290001	50300001	LOC122694123
NC_057819.1	50250001	50260000	LOC122694123
NC_057819.1	50240001	50260000	LOC122694123
NC_057819.1	50240001	50250000	LOC122694123
NC_057819.1	50250001	50260001	LOC122694123
NC_057819.1	50260001	50270000	LOC122694123
NC_057819.1	50250001	50260000	LOC122694123
NC_057819.1	50260001	50270000	LOC122694123
NC_057819.1	99620001	99640000	LOC122694655
NC_057819.1	99620001	99630000	LOC122694655
NC_057819.1	99630001	99640000	LOC122694655
NC_057819.1	104600001	104620000	LOC122694759
NC_057819.1	104580001	104590000	LOC122694759
NC_057819.1	104600001	104610000	LOC122694759
NC_057819.1	104610001	104620000	LOC122694760
NC_057819.1	104600001	104620000	LOC122694760
NC_057819.1	104610001	104620001	LOC122694760
NC_057819.1	104610001	104620000	LOC122694760
NC_057819.1	104580001	104590000	LOC122694760
NC_057819.1	104600001	104610000	LOC122694760
NC_057819.1	93280001	93300000	LOC122695861
NC_057820.1	2080001	2100000	LOC122696277
NC_057820.1	2090001	2100000	LOC122696277
NC_057820.1	180001	200000	LOC122696661
NC_057820.1	190001	200000	LOC122696661
NC_057820.1	180001	190000	LOC122696661
NC_057820.1	190001	200000	LOC122696661
NC_057820.1	190001	200001	LOC122696661
NC_057820.1	200001	210000	LOC122696661
NC_057820.1	200001	210000	LOC122696661
NC_057820.1	580001	590000	LOC122696662
NC_057820.1	580001	600000	LOC122696662
NC_057820.1	590001	600000	LOC122696662
NC_057820.1	590001	600000	LOC122696662
NC_057820.1	590001	600001	LOC122696662
NC_057821.1	10860001	10870000	LOC122696988
NC_057821.1	10870001	10880000	LOC122696988
NC_057821.1	10850001	10860000	LOC122696988
NC_057821.1	10850001	10860001	LOC122696988
NC_057821.1	10860001	10870000	LOC122696988
NC_057821.1	32320001	32330000	LOC122697808
NC_057821.1	32320001	32340000	LOC122697808
NC_057821.1	32330001	32340000	LOC122697808
NC_057821.1	32320001	32340000	LOC122697809
NC_057821.1	32330001	32340000	LOC122697809
NC_057821.1	32320001	32340000	LOC122697810
NC_057821.1	32330001	32340000	LOC122697810
NC_057821.1	32430001	32440000	LOC122697812
NC_057821.1	32420001	32430000	LOC122697812
NC_057821.1	32420001	32440000	LOC122697812
NC_057822.1	47880001	47890000	LOC122698840
NC_057822.1	9490001	9500000	LOC122698903
NC_057823.1	8310001	8320000	LOC122699216
NC_057823.1	8320001	8330000	LOC122699216
NC_057823.1	8310001	8320001	LOC122699216
NC_057823.1	8320001	8330000	LOC122699216
NC_057823.1	8300001	8310000	LOC122699216
NC_057823.1	8300001	8310000	LOC122699216
NC_057823.1	8290001	8300001	LOC122699216
NC_057823.1	8290001	8300000	LOC122699216
NC_057823.1	8340001	8350000	LOC122699216
NC_057823.1	8340001	8360000	LOC122699216
NC_057823.1	8300001	8320000	LOC122699216
NC_057823.1	8310001	8320000	LOC122699216
NC_057823.1	8300001	8310000	LOC122699216
NC_057823.1	26600001	26610000	LOC122699799
NC_057823.1	6800001	6820000	LOC122701149
NC_057823.1	6810001	6820000	LOC122701149
NC_057823.1	6820001	6830000	LOC122701149
NC_057823.1	6810001	6820000	LOC122701149
NC_057823.1	6820001	6830000	LOC122701149
NC_057823.1	6810001	6820001	LOC122701149
NC_057824.1	24480001	24490000	LOC122701399
NC_057824.1	24480001	24500000	LOC122701399
NC_057824.1	24480001	24490000	LOC122701399
NC_057824.1	24480001	24490000	LOC122701399
NC_057824.1	40260001	40280000	LOC122701592
NC_057824.1	40270001	40280000	LOC122701592
NC_057824.1	40280001	40290000	LOC122701592
NC_057824.1	40270001	40280000	LOC122701592
NC_057824.1	40270001	40280001	LOC122701592
NC_057824.1	40280001	40290000	LOC122701592
NC_057824.1	40280001	40300000	LOC122701592
NC_057824.1	40280001	40290000	LOC122701592
NC_057824.1	40290001	40300000	LOC122701592
NC_057824.1	40380001	40400000	LOC122701602
NC_057824.1	40390001	40400000	LOC122701602
NC_057824.1	40380001	40390000	LOC122701602
NC_057824.1	40360001	40380000	LOC122701602
NC_057824.1	40370001	40380000	LOC122701602
NC_057824.1	40380001	40390000	LOC122701602
NC_057824.1	40370001	40380000	LOC122701602
NC_057824.1	40380001	40390000	LOC122701602
NC_057824.1	40370001	40380001	LOC122701602
NC_057824.1	40410001	40420001	LOC122701606
NC_057824.1	40410001	40420000	LOC122701606
NC_057824.1	41080001	41090000	LOC122701646
NC_057824.1	55510001	55520001	LOC122702085
NC_057824.1	55510001	55520000	LOC122702085
NC_057824.1	40320001	40330000	LOC122702341
NC_057824.1	40320001	40330000	LOC122702341
NC_057825.1	95910001	95920000	LOC122702758
NC_057825.1	18920001	18930000	LOC122702801
NC_057825.1	12780001	12800000	LOC122702925
NC_057825.1	12790001	12800000	LOC122702925
NC_057825.1	12780001	12790000	LOC122702926
NC_057825.1	12780001	12800000	LOC122702926
NC_057825.1	12790001	12800000	LOC122702926
NC_057825.1	13250001	13260001	LOC122702941
NC_057825.1	13260001	13270000	LOC122702941
NC_057825.1	13250001	13260000	LOC122702941
NC_057825.1	13260001	13270000	LOC122702941
NC_057825.1	13250001	13260001	LOC122702942
NC_057825.1	13260001	13270000	LOC122702942
NC_057825.1	13250001	13260000	LOC122702942
NC_057825.1	13260001	13270000	LOC122702942
NC_057825.1	36240001	36260000	LOC122703028
NC_057825.1	36250001	36260000	LOC122703028
NC_057825.1	36240001	36250000	LOC122703028
NC_057825.1	36250001	36260000	LOC122703028
NC_057825.1	36250001	36260001	LOC122703028
NC_057825.1	12700001	12710000	LOC122703079
NC_057825.1	12700001	12720000	LOC122703079
NC_057825.1	18950001	18960001	LOC122703093
NC_057825.1	18960001	18970000	LOC122703093
NC_057825.1	18960001	18970000	LOC122703093
NC_057825.1	18920001	18930000	LOC122703093
NC_057825.1	29110001	29120000	LOC122703906
NC_057825.1	95750001	95760000	LOC122703935
NC_057825.1	95760001	95770000	LOC122703935
NC_057825.1	95750001	95760001	LOC122703935
NC_057825.1	95760001	95770000	LOC122703935
NC_057825.1	95770001	95780000	LOC122703935
NC_057825.1	95760001	95770000	LOC122703935
NC_057825.1	95760001	95780000	LOC122703935
NC_057825.1	12730001	12740000	LOC122704180
NC_057825.1	12720001	12740000	LOC122704180
NC_057825.1	12720001	12730000	LOC122704180
NC_057825.1	12720001	12730000	LOC122704180
NC_057825.1	12720001	12730000	LOC122704180
NC_057825.1	95770001	95780000	LOC122704181
NC_057825.1	95760001	95780000	LOC122704181
NC_057825.1	12670001	12680000	LOC122704191
NC_057825.1	12670001	12680001	LOC122704191
NC_057825.1	12680001	12690000	LOC122704191
NC_057826.1	17080001	17090000	LOC122704962
NC_057826.1	17080001	17090000	LOC122704962
NC_057826.1	17090001	17100000	LOC122704962
NC_057826.1	17080001	17090000	LOC122704962
NC_057826.1	17080001	17100000	LOC122704962
NC_057826.1	17090001	17100001	LOC122704962
NC_057826.1	17090001	17100000	LOC122704962
NC_057826.1	36320001	36330000	LOC122705143
NC_057826.1	64570001	64580000	LOC122705165
NC_057826.1	89770001	89780000	LOC122705316
NC_057826.1	89780001	89790000	LOC122705316
NC_057826.1	89770001	89780001	LOC122705316
NC_057826.1	89780001	89790000	LOC122705316
NC_057826.1	23960001	23970000	LOC122705368
NC_057826.1	23950001	23960001	LOC122705368
NC_057826.1	23950001	23960000	LOC122705368
NC_057826.1	23960001	23970000	LOC122705368
NC_057826.1	88240001	88250000	LOC122705481
NC_057826.1	88230001	88240001	LOC122705481
NC_057826.1	88240001	88250000	LOC122705481
NC_057826.1	88230001	88240000	LOC122705481
NC_057826.1	88240001	88260000	LOC122705481
NC_057826.1	88240001	88250000	LOC122705481
NC_057826.1	3040001	3060000	LOC122705924
NC_057826.1	3050001	3060000	LOC122705924
NC_057826.1	3050001	3060000	LOC122705924
NC_057826.1	3050001	3060001	LOC122705924
NC_057826.1	3060001	3070000	LOC122705924
NC_057826.1	3060001	3070000	LOC122705924
NC_057826.1	92110001	92120001	LOC122706046
NC_057826.1	87770001	87780000	LOC122706083
NC_057826.1	87760001	87770000	LOC122706083
NC_057826.1	87760001	87770000	LOC122706083
NC_057826.1	87760001	87780000	LOC122706083
NC_057826.1	87760001	87770000	LOC122706083
NC_057826.1	87770001	87780000	LOC122706084
NC_057826.1	87760001	87770000	LOC122706084
NC_057826.1	87760001	87770000	LOC122706084
NC_057826.1	87760001	87780000	LOC122706084
NC_057826.1	87760001	87770000	LOC122706084
NC_057827.1	60990001	61000001	LOC122706326
NC_057827.1	60990001	61000000	LOC122706326
NC_057827.1	70300001	70310000	LOC122706442
NC_057827.1	70300001	70310000	LOC122706442
NC_057827.1	70290001	70300001	LOC122706442
NC_057827.1	70290001	70300000	LOC122706442
NC_057827.1	70280001	70290000	LOC122706442
NC_057827.1	70290001	70300000	LOC122706442
NC_057827.1	70280001	70300000	LOC122706442
NC_057827.1	23330001	23340000	LOC122706590
NC_057827.1	23330001	23340000	LOC122706591
NC_057827.1	23330001	23340000	LOC122706593
NC_057827.1	56380001	56390000	LOC122706737
NC_057827.1	56380001	56390000	LOC122706737
NC_057827.1	56390001	56400000	LOC122706737
NC_057827.1	56380001	56390000	LOC122706737
NC_057827.1	56380001	56400000	LOC122706737
NC_057827.1	56390001	56400001	LOC122706737
NC_057827.1	56400001	56410000	LOC122706737
NC_057827.1	56400001	56410000	LOC122706737
NC_057827.1	56390001	56400000	LOC122706737
NC_057827.1	69540001	69560000	LOC122706943
NC_057828.1	80230001	80240001	LOC122707483
NC_057828.1	80230001	80240000	LOC122707483
NC_057828.1	25700001	25710000	LOC122707555
NC_057828.1	25700001	25710000	LOC122707555
NC_057828.1	25690001	25700001	LOC122707555
NC_057828.1	25690001	25700000	LOC122707555
NC_057828.1	25680001	25690000	LOC122707555
NC_057828.1	25680001	25690000	LOC122707555
NC_057828.1	25680001	25690000	LOC122707555
NC_057828.1	25690001	25700000	LOC122707555
NC_057828.1	25680001	25700000	LOC122707555
NC_057828.1	25700001	25720000	LOC122707555
NC_057828.1	25700001	25710000	LOC122707555
NC_057828.1	9310001	9320000	LOC122707785
NC_057828.1	76820001	76830000	LOC122708253
NC_057828.1	76820001	76840000	LOC122708253
NC_057828.1	76830001	76840000	LOC122708253
NC_057828.1	76830001	76840000	LOC122708253
NC_057828.1	76840001	76850000	LOC122708253
NC_057828.1	76830001	76840001	LOC122708253
NC_057829.1	34910001	34920001	LOC122708950
NC_057829.1	34920001	34930000	LOC122708950
NC_057829.1	34910001	34920000	LOC122708950
NC_057829.1	34920001	34930000	LOC122708950
NC_057829.1	35470001	35480000	LOC122708951
NC_057829.1	35460001	35480000	LOC122708951
NC_057829.1	35470001	35480001	LOC122708951
NC_057829.1	35470001	35480000	LOC122708951
NC_057829.1	35470001	35480000	LOC122708952
NC_057829.1	35460001	35480000	LOC122708952
NC_057829.1	35460001	35470000	LOC122708952
NC_057829.1	35470001	35480001	LOC122708952
NC_057829.1	35470001	35480000	LOC122708952
NC_057829.1	46770001	46780000	LOC122709392
NC_057829.1	46770001	46780001	LOC122709392
NC_057829.1	46780001	46790000	LOC122709392
NC_057829.1	46780001	46790000	LOC122709392
NC_057829.1	46760001	46770000	LOC122709392
NC_057829.1	46760001	46780000	LOC122709392
NC_057829.1	46770001	46780000	LOC122709392
NC_057829.1	46750001	46760000	LOC122709392
NC_057829.1	46760001	46770000	LOC122709392
NC_057829.1	46750001	46760001	LOC122709392
NC_057829.1	46760001	46770000	LOC122709392
NC_057829.1	46780001	46790000	LOC122709392
NC_057829.1	46780001	46800000	LOC122709392
NC_057829.1	46790001	46800000	LOC122709392
NC_057829.1	46700001	46710000	LOC122709392
NC_057829.1	46740001	46750000	LOC122709392
NC_057829.1	46740001	46760000	LOC122709392
NC_057829.1	46750001	46760000	LOC122709392
NC_057829.1	46740001	46750000	LOC122709392
NC_057829.1	46730001	46740001	LOC122709392
NC_057829.1	46740001	46750000	LOC122709392
NC_057829.1	46790001	46800000	LOC122709392
NC_057829.1	46790001	46800001	LOC122709392
NC_057829.1	46730001	46740000	LOC122709392
NC_057829.1	46700001	46720000	LOC122709392
NC_057829.1	46710001	46720000	LOC122709392
NC_057829.1	38880001	38900000	LOC122709526
NC_057829.1	38890001	38900000	LOC122709526
NC_057829.1	38900001	38910000	LOC122709526
NC_057829.1	38900001	38920000	LOC122709526
NC_057829.1	38910001	38920000	LOC122709526
NC_057829.1	38890001	38900000	LOC122709526
NC_057829.1	38890001	38900001	LOC122709526
NC_057829.1	38900001	38910000	LOC122709526
NC_057829.1	38900001	38910000	LOC122709526
NC_057829.1	1190001	1200000	LOC122709549
NC_057830.1	29660001	29670000	LOC122709939
NC_057830.1	29650001	29660000	LOC122709939
NC_057830.1	29660001	29670000	LOC122709939
NC_057830.1	29650001	29660001	LOC122709939
NC_057830.1	29450001	29460000	LOC122709939
NC_057830.1	29460001	29470000	LOC122709939
NC_057830.1	29720001	29730000	LOC122709939
NC_057830.1	29600001	29610000	LOC122709939
NC_057830.1	29590001	29600001	LOC122709939
NC_057830.1	29590001	29600000	LOC122709939
NC_057830.1	29720001	29730000	LOC122709939
NC_057830.1	29710001	29720001	LOC122709939
NC_057830.1	29710001	29720000	LOC122709939
NC_057830.1	29550001	29560000	LOC122709939
NC_057830.1	29550001	29560001	LOC122709939
NC_057830.1	29670001	29680000	LOC122709939
NC_057830.1	29660001	29680000	LOC122709939
NC_057830.1	29660001	29670000	LOC122709939
NC_057830.1	29680001	29690000	LOC122709939
NC_057830.1	29680001	29700000	LOC122709939
NC_057830.1	29690001	29700000	LOC122709939
NC_057830.1	29540001	29560000	LOC122709939
NC_057830.1	29550001	29560000	LOC122709939
NC_057830.1	29670001	29680001	LOC122709939
NC_057830.1	29680001	29690000	LOC122709939
NC_057830.1	29670001	29680000	LOC122709939
NC_057830.1	29680001	29690000	LOC122709939
NC_057830.1	29680001	29700000	LOC122709940
NC_057830.1	29690001	29700000	LOC122709940
NC_057830.1	29600001	29610000	LOC122709941
NC_057825.1	20600001	20610000	LPIN1
NC_057825.1	20590001	20600000	LPIN1
NC_057825.1	20600001	20610000	LPIN1
NC_057825.1	20590001	20600001	LPIN1
NC_057825.1	20540001	20550000	LPIN1
NC_057825.1	20540001	20560000	LPIN1
NC_057825.1	20550001	20560000	LPIN1
NC_057829.1	31560001	31570000	LRMDA
NC_057829.1	31550001	31560001	LRMDA
NC_057829.1	31560001	31570000	LRMDA
NC_057829.1	31570001	31580000	LRMDA
NC_057829.1	31650001	31660000	LRMDA
NC_057829.1	31660001	31670000	LRMDA
NC_057829.1	31650001	31660001	LRMDA
NC_057829.1	31560001	31580000	LRMDA
NC_057829.1	31560001	31570000	LRMDA
NC_057829.1	31660001	31670000	LRMDA
NC_057834.1	26940001	26950000	LRRC52
NC_057834.1	26940001	26960000	LRRC52
NC_057834.1	26950001	26960000	LRRC52
NC_057834.1	26910001	26920000	LRRC52
NC_057834.1	26900001	26920000	LRRC52
NC_057834.1	26900001	26910000	LRRC52
NC_057834.1	26920001	26930000	LRRC52
NC_057834.1	26910001	26920001	LRRC52
NC_057834.1	26920001	26930000	LRRC52
NC_057834.1	26910001	26920000	LRRC52
NC_057834.1	76260001	76270000	LRRC8C
NC_057847.1	49230001	49240001	LYPD6B
NC_057847.1	49240001	49250000	LYPD6B
NC_057847.1	49240001	49250000	LYPD6B
NC_057837.1	9150001	9160001	MACROD2
NC_057837.1	8190001	8200000	MACROD2
NC_057838.1	60700001	60710000	MAPKAPK3
NC_057838.1	60700001	60710000	MAPKAPK3
NC_057838.1	60690001	60700001	MAPKAPK3
NC_057838.1	60690001	60700000	MAPKAPK3
NC_057838.1	60710001	60720000	MAPKAPK3
NC_057838.1	60710001	60720001	MAPKAPK3
NC_057838.1	60720001	60730000	MAPKAPK3
NC_057838.1	60720001	60730000	MAPKAPK3
NC_057838.1	60700001	60720000	MAPKAPK3
NC_057838.1	60700001	60710000	MAPKAPK3
NC_057838.1	60710001	60720000	MAPKAPK3
NC_057839.1	15960001	15970000	MAST4
NC_057824.1	40280001	40290000	MAZ
NC_057824.1	40280001	40290000	MAZ
NC_057824.1	40280001	40300000	MAZ
NC_057824.1	40280001	40290000	MAZ
NC_057824.1	40300001	40320000	MAZ
NC_057824.1	40300001	40310000	MAZ
NC_057824.1	40290001	40300000	MAZ
NC_057825.1	18300001	18320000	MBOAT2
NC_057826.1	98890001	98900000	MCC
NC_057826.1	98890001	98900001	MCC
NC_057826.1	98650001	98660000	MCC
NC_057826.1	98580001	98590000	MCC
NC_057826.1	98590001	98600000	MCC
NC_057826.1	98650001	98660001	MCC
NC_057826.1	98660001	98670000	MCC
NC_057826.1	98660001	98670000	MCC
NC_057842.1	60920001	60930000	MDN1
NC_057842.1	60920001	60930000	MDN1
NC_057844.1	18670001	18680001	MED4
NC_057844.1	18670001	18680000	MED4
NC_057823.1	28750001	28760001	MEGF10
NC_057823.1	28750001	28760000	MEGF10
NC_057823.1	28740001	28750000	MEGF10
NC_057823.1	28740001	28750000	MEGF10
NC_057823.1	28740001	28750000	MEGF10
NC_057823.1	28750001	28760000	MEGF10
NC_057823.1	28740001	28760000	MEGF10
NC_057825.1	101950001	101960000	MERTK
NC_057825.1	101940001	101960000	MERTK
NC_057829.1	28210001	28220000	MICU1
NC_057829.1	28180001	28190000	MICU1
NC_057829.1	28250001	28260000	MICU1
NC_057829.1	28240001	28260000	MICU1
NC_057829.1	28240001	28250000	MICU1
NC_057829.1	28250001	28260001	MICU1
NC_057829.1	28260001	28270000	MICU1
NC_057829.1	28250001	28260000	MICU1
NC_057829.1	28260001	28270000	MICU1
NC_057838.1	23070001	23080000	MLH1
NC_057838.1	23060001	23070000	MLH1
NC_057838.1	23060001	23080000	MLH1
NC_057838.1	23070001	23080001	MLH1
NC_057838.1	23070001	23080000	MLH1
NC_057823.1	20720001	20730000	MLLT1
NC_057823.1	20710001	20720001	MLLT1
NC_057823.1	20720001	20730000	MLLT1
NC_057823.1	20710001	20720000	MLLT1
NC_057823.1	20710001	20720000	MLLT1
NC_057823.1	20700001	20720000	MLLT1
NC_057835.1	75470001	75480000	MMP16
NC_057835.1	75460001	75480000	MMP16
NC_057835.1	75460001	75470000	MMP16
NC_057835.1	75520001	75530000	MMP16
NC_057835.1	75510001	75520001	MMP16
NC_057835.1	75510001	75520000	MMP16
NC_057835.1	75410001	75420001	MMP16
NC_057835.1	75420001	75430000	MMP16
NC_057835.1	75420001	75430000	MMP16
NC_057835.1	75460001	75470000	MMP16
[truncated: 1,082 more rows]

## Sheet: Table S9
Table S9. KEGG and GO enrichment results for the genes overlapped by pi, XP-EHH, and FST methods in the Tahe red deer and other populations.
#Term	Database	ID	P-Value	Corrected P-Value	Input
Fructose and mannose metabolism	KEGG PATHWAY	bta00051	0.000132795	0.0211918	SORD|ALDOB|GMDS|PFKFB2|GMPPB
Metabolic pathways	KEGG PATHWAY	bta01100	0.000237529	0.0315296	PCK2|GNPDA2|CHSY3|ALG5|SORD|MBOAT2|SGMS2|TPK1|QPRT|ACER1|LPIN1|PIK3CB|DGKQ|VKORC1|PDE10A|GMDS|OGDHL|ACY1|LARGE1|PGM1|GMPPB|ATP6V1H|GALNT9|ALDOB|IDUA|HADH|UPP1|BPNT1|PTGES2|SUCLA2|PFKFB2|ACSL5|PDE6B|PTEN|NDUFS2|CERS1
Arrhythmogenic right ventricular cardiomyopathy (ARVC)	KEGG PATHWAY	bta05412	0.000642637	0.0589089	CACNA1C|CACNB2|SGCD|CACNA2D2|LEF1|CACNA2D1
Endometrial cancer	KEGG PATHWAY	bta05213	0.00135565	0.0837444	PTEN|LEF1|PIK3CB|MLH1|APC
MAPK signaling pathway	KEGG PATHWAY	bta04010	0.00191017	0.0957589	PDGFA|RASGRP3|CACNB2|EFNA5|CACNA1C|CACNA1G|ELK4|CACNA2D2|CACNA2D1|MAPKAPK3|IL1R1
Axon guidance	KEGG PATHWAY	bta04360	0.00297986	0.114095	EPHB2|RYK|UNC5C|PIK3CB|EPHA3|SRGAP1|ABL1|EFNA5
Human T-cell leukemia virus 1 infection	KEGG PATHWAY	bta05166	0.0042159	0.123543	GPS2|PIK3CB|TNFRSF13C|CRTC1|PTEN|ELK4|ANAPC1|IL1R2|IL1R1
Oxytocin signaling pathway	KEGG PATHWAY	bta04921	0.00444538	0.12519	RCAN1|CACNB2|CACNA1C|PPP1R12B|CACNA2D2|CACNA2D1|EEF2
Amino sugar and nucleotide sugar metabolism	KEGG PATHWAY	bta00520	0.00499471	0.129255	GNPDA2|GMDS|PGM1|GMPPB
Sphingolipid signaling pathway	KEGG PATHWAY	bta04071	0.0056729	0.134119	FCER1G|ACER1|CERS1|PIK3CB|PTEN|SGMS2
Jak-STAT signaling pathway	KEGG PATHWAY	bta04630	0.00577829	0.134848	SOCS5|PDGFA|IL10RB|PIK3CB|IFNAR1|CISH|PIAS4|CNTFR
Cell cycle	KEGG PATHWAY	bta04110	0.00634818	0.134848	HDAC2|BUB1|CDKN2D|ANAPC1|CDK6|ABL1
Hypertrophic cardiomyopathy (HCM)	KEGG PATHWAY	bta05410	0.00815395	0.143565	CACNA2D2|SGCD|CACNA2D1|CACNA1C|CACNB2
Citrate cycle (TCA cycle)	KEGG PATHWAY	bta00020	0.00847143	0.143565	PCK2|SUCLA2|OGDHL
Prostate cancer	KEGG PATHWAY	bta05215	0.00923729	0.152128	PDGFA|LEF1|PIK3CB|IL1R2|PTEN
Insulin signaling pathway	KEGG PATHWAY	bta04910	0.0102892	0.15638	PCK2|CBLB|PIK3CB|PTPRF|SH2B2|PRKAR1B
Autophagy - other	KEGG PATHWAY	bta04136	0.0107794	0.158326	WIPI2|ATG10|ATG5
Dilated cardiomyopathy (DCM)	KEGG PATHWAY	bta05414	0.0108306	0.158326	CACNA2D2|SGCD|CACNA2D1|CACNA1C|CACNB2
Choline metabolism in cancer	KEGG PATHWAY	bta05231	0.0112565	0.158966	PDGFA|PIK3CB|DGKQ|SLC22A1|SLC22A2
Phospholipase D signaling pathway	KEGG PATHWAY	bta04072	0.0161673	0.186508	PDGFA|FCER1G|PIK3CB|DGKQ|DNM2|GRM7
Melanoma	KEGG PATHWAY	bta05218	0.0170259	0.189516	PDGFA|PIK3CB|CDK6|PTEN
Cushing syndrome	KEGG PATHWAY	bta04934	0.0180599	0.193211	CACNA1C|KCNK2|CACNA1G|CDK6|APC|LEF1
Chronic myeloid leukemia	KEGG PATHWAY	bta05220	0.0193203	0.197216	ABL1|PIK3CB|HDAC2|CDK6
Glioma	KEGG PATHWAY	bta05214	0.0201255	0.200679	PDGFA|PIK3CB|CDK6|PTEN
Thyroid hormone signaling pathway	KEGG PATHWAY	bta04919	0.0209676	0.200679	RCAN1|PIK3CB|HDAC2|MED4|PFKFB2
Type II diabetes mellitus	KEGG PATHWAY	bta04930	0.0246471	0.214542	PIK3CB|CACNA1C|CACNA1G
Pathways in cancer	KEGG PATHWAY	bta05200	0.0260812	0.221768	IFNAR1|PDGFA|HDAC2|RASGRP3|PIK3CB|RET|PTEN|COL4A4|MLH1|CDK6|ABL1|APC|LEF1
ErbB signaling pathway	KEGG PATHWAY	bta04012	0.0273095	0.227381	ABL1|CBLB|NRG3|PIK3CB
Cytokine-cytokine receptor interaction	KEGG PATHWAY	bta04060	0.0276054	0.228694	IL10RB|GDF1|TNFRSF13C|CCR8|IFNAR1|CXCR6|CNTFR|IL1R2|IL1R1
Sphingolipid metabolism	KEGG PATHWAY	bta00600	0.0287556	0.231025	ACER1|SGMS2|CERS1
Progesterone-mediated oocyte maturation	KEGG PATHWAY	bta04914	0.0303501	0.237201	ANAPC1|PIK3CB|BUB1|KIF22
Colorectal cancer	KEGG PATHWAY	bta05210	0.0314063	0.237201	APC|LEF1|PIK3CB|MLH1
FoxO signaling pathway	KEGG PATHWAY	bta04068	0.0314587	0.237201	PCK2|PTEN|HOMER3|PIK3CB|CDKN2D
Glycosaminoglycan biosynthesis - chondroitin sulfate / dermatan sulfate	KEGG PATHWAY	bta00532	0.0317093	0.237201	CHST11|CHSY3
Autophagy - animal	KEGG PATHWAY	bta04140	0.0323133	0.240179	WIPI2|PTEN|PIK3CB|ATG10|ATG5
Cardiac muscle contraction	KEGG PATHWAY	bta04260	0.0324838	0.240179	CACNA2D2|CACNB2|CACNA2D1|CACNA1C
GABAergic synapse	KEGG PATHWAY	bta04727	0.0324838	0.240179	GABRG3|GABRB1|CACNA1C|PLCL1
Small cell lung cancer	KEGG PATHWAY	bta05222	0.0370084	0.261378	PTEN|PIK3CB|COL4A4|CDK6
Transcriptional misregulation in cancer	KEGG PATHWAY	bta05202	0.0388255	0.267084	PDGFA|HDAC2|MLLT1|ELK4|JMJD1C|IL1R2
Human papillomavirus infection	KEGG PATHWAY	bta05165	0.0390516	0.267084	IFNAR1|HDAC2|PIK3CB|EIF2AK2|ATP6V1H|PTEN|COL4A4|CDK6|APC
Fluid shear stress and atherosclerosis	KEGG PATHWAY	bta05418	0.043704	0.270118	PDGFA|PIK3CB|PIAS4|IL1R1|IL1R2
Amoebiasis	KEGG PATHWAY	bta05146	0.0444415	0.270118	PIK3CB|COL4A4|IL1R2|IL1R1
Focal adhesion	KEGG PATHWAY	bta04510	0.0475373	0.270118	PDGFA|PIK3CB|PTEN|COL4A4|MYLPF|PPP1R12B
Breast cancer	KEGG PATHWAY	bta05224	0.0490772	0.270118	PTEN|LEF1|PIK3CB|CDK6|APC
Adrenergic signaling in cardiomyocytes	KEGG PATHWAY	bta04261	0.0490772	0.270118	CACNA2D2|SCN7A|CACNA2D1|CACNA1C|CACNB2
#Term	Database	ID	P-Value	Corrected P-Value	Input
voltage-gated calcium channel complex	Gene Ontology	GO:0005891	7.69927e-07	0.00147441	CACNB2|CACNA1C|CACNA1G|CACNA2D2|CACHD1|CACNA2D1
cytosol	Gene Ontology	GO:0005829	2.57049e-06	0.00246125	MDN1|CD2BP2|PFKFB2|PPP4R4|DOCK3|EPHA3|EPM2A|TTF1|CRTC1|ERF|PCK2|DNM2|ABL1|DCTN3|GPS2|IARS2|CALCOCO1|DGKQ|MLLT1|THUMPD3|DPP8|GAK|FBXL17|RABGAP1|FANCC|HOMER3|PLAG1|HECW1|CCDC91|FAM131B|BUB1|CDK6|CDKN2D|PTEN|WIPI2|COMMD8|ABHD14B|OSBPL8|NUDT15|SPATA7|ALDOB|OSBP2|OSBPL10|GSK3A|CNTLN|NRL|PTGES2|HMBOX1|MCC|KIF22|NR1I3|SCGN|PDSS2|XRN1|ELK4|LAMTOR5|GOSR1|RNF123|TBC1D10B|EEF2
voltage-gated calcium channel activity	Gene Ontology	GO:0005245	6.90602e-06	0.00440834	TMC2|CACNA1C|CACNA1G|CACNA2D2|CACHD1|CACNA2D1
ATP binding	Gene Ontology	GO:0005524	1.49064e-05	0.00713644	MDN1|EIF2AK2|RYK|EPHA3|RET|ABL1|UPF1|BCKDK|TPK1|MAPKAPK3|ATP7B|IARS2|ABCF3|RAD54L|PIK3CB|DGKQ|MLH1|GAK|KIF21B|EPHB2|KIF16B|BUB1|ATP10D|MAST4|DCLK3|MERTK|DDX49|TRANK1|PFKFB2|MYO18A|SUCLA2|KIF5C|GSK3A|KIF22|KIF13B|CDK6
dendrite	Gene Ontology	GO:0030425	2.09211e-05	0.00801278	EPHB2|EPM2A|UNC5C|TRAK1|TANC1|SCGN|TMEM108|ALCAM|DSCAM|HOMER3|GRM7|SHANK2
axon	Gene Ontology	GO:0030424	2.67118e-05	0.00852552	EPHB2|SCN7A|ALCAM|GSK3A|KIF13B|RET|ABR|TMEM108|PCLO|CNTN4|DNM2
calcium ion transmembrane transport	Gene Ontology	GO:0070588	3.51134e-05	0.00960603	TMC2|CACNB2|CACNA1C|CACNA1G|SLC25A25|CACNA2D2|CACHD1|CACNA2D1
sterol transport	Gene Ontology	GO:0015918	5.44623e-05	0.0130369	OSBPL10|OSBPL1A|OSBPL8|OSBP2
cytoplasm	Gene Ontology	GO:0005737	9.02092e-05	0.0189777	KIF5C|SMAD9|GNPDA2|RCAN1|TRAK1|USP15|SRGAP1|EPM2A|DCLK3|CRTC1|FKBP5|HDAC2|PDCL|DNM2|MAPKAPK3|IL1R2|IQGAP2|RYK|DPYSL4|QPRT|KANK1|CALCOCO1|PIK3CB|CACNA1G|ACTL7B|GMDS|GAK|ZC3H14|PPP1R12B|FANCC|TNS1|SETX|ACY1|MT3|CENPM|LRRC8C|RSPRY1|ARID3C|ABHD14B|MERTK|DTNA|SNAI2|SCRN1|GMPPB|HOMER3|FTO|CAMKMT|UPP1|BBS2|GSK3A|YOD1|KIF22|KIF13B|ARHGAP15|HECW1|PIAS4|PCDH15|LEF1|ZMIZ1|EEF2|PCP4
positive regulation of transcription by RNA polymerase II	Gene Ontology	GO:0045944	0.000102637	0.0189777	HDAC2|AUTS2|CRTC1|SOX6|GPS2|LPIN1|CALCOCO1|ASXL3|VSX2|PLAG1|ZBTB7C|LMX1A|ABHD14B|LEF1|GATA5|KAT8|ARID3C|TBL1XR1|NRL|GSK3A|RFX3|NR1I3|ELK4|ATMIN|ZMIZ1|PAGR1
integral component of plasma membrane	Gene Ontology	GO:0005887	0.00010901	0.0189777	RGR|RYK|TMC2|ANKH|TSPAN11|TSPAN12|MMP16|RET|TENM3|IFNAR1|DSCAM|FCER1G|ALCAM|KCNK2|GABRG3|EPHB2|LRRC8C|CLCN1|MERTK|GABRB1|SLC17A4|SLC16A4
nucleoplasm	Gene Ontology	GO:0005654	0.000222285	0.0315296	MDN1|DCAF1|CDH17|EPHA3|EPM2A|TTF1|FKBP5|ERF|UPF1|MAPKAPK3|COMMD8|RAD54L|SOX6|CCDC91|MLH1|GOLGA4|P3H2|FBXL17|EPHB2|FAM131B|BUB1|ELK4|CDKN2D|COPE|WIPI2|ATP10D|ABHD14B|MACROD2|SPATA7|CAMKMT|PCGF3|TRPS1|CNTLN|NRL|ZBTB26|MCC|ACSL5|NR1I3|NDUFS2|PIAS4|ZMIZ1|DEDD2|ILF3
microtubule binding	Gene Ontology	GO:0008017	0.000246968	0.0315296	JAKMIP3|CCSER2|EML5|KIF5C|KIF22|NDEL1|DNM2|APC|GAS2|KIF21B
postsynaptic density	Gene Ontology	GO:0014069	0.000304253	0.0355125	KCND2|TMEM108|PCLO|DNM2|HOMER3|NETO2|SHANK2|SPTBN1
sterol transporter activity	Gene Ontology	GO:0015248	0.000315255	0.0355125	OSBPL10|OSBPL8|OSBP2
adult behavior	Gene Ontology	GO:0030534	0.000481602	0.0512371	SLITRK5|BBS2|SHANK2|NRXN1
positive regulation of synapse assembly	Gene Ontology	GO:0051965	0.000571984	0.05765	EPHB2|AMIGO3|SLITRK5|EFNA5|NRXN1
glutamatergic synapse	Gene Ontology	GO:0098978	0.000674625	0.0589089	EPHB2|KCND2|GRID1|DGKQ|NRXN1|PRRT2|ABR|PCLO|HOMER3|NRG3
GABA-ergic synapse	Gene Ontology	GO:0098982	0.000679112	0.0589089	PCLO|EFNA5|KCND2|NRXN3|NRXN1
dendrite morphogenesis	Gene Ontology	GO:0048813	0.000707522	0.0589089	DSCAM|SLITRK5|PREX2|KIDINS220
Wnt signaling pathway	Gene Ontology	GO:0016055	0.000777435	0.0620329	EPM2A|AMOTL2|CALCOCO1|TSPAN12|APC|LEF1
sterol binding	Gene Ontology	GO:0032934	0.000836976	0.0641124	OSBPL10|OSBPL8|OSBP2
dentate gyrus development	Gene Ontology	GO:0021542	0.00102042	0.0751576	LEF1|TMEM108|LMX1A
high voltage-gated calcium channel activity	Gene Ontology	GO:0008331	0.00122741	0.0810438	CACNB2|CACNA1C|CACNA1G
negative regulation of cellular senescence	Gene Ontology	GO:2000773	0.00122741	0.0810438	ABL1|SLC30A10|CDK6
GTPase activator activity	Gene Ontology	GO:0005096	0.00125938	0.0810438	RASGRP3|PREX2|RABGAP1|SRGAP1|ACAP1|ABR|ARHGAP15|TBC1D10B|IQGAP2
neuronal cell body	Gene Ontology	GO:0043025	0.00126962	0.0810438	EPHB2|KCND2|UNC5C|KIF5C|TANC1|NRXN1|ALCAM|DSCAM
cholesterol binding	Gene Ontology	GO:0015485	0.00150866	0.0902842	OSBPL10|OSBPL8|APOA2|OSBP2
retinal ganglion cell axon guidance	Gene Ontology	GO:0031290	0.00171629	0.0957589	EPHB2|ALCAM|EFNA5
sarcoplasmic reticulum	Gene Ontology	GO:0016529	0.00171629	0.0957589	SGCD|SYNE2|CACNA2D1
receptor-mediated endocytosis	Gene Ontology	GO:0006898	0.00182072	0.0957589	CUBN|TMEM108|GAK|DNM2
membrane	Gene Ontology	GO:0016020	0.00198915	0.0957589	OSBPL10|PDGFA|ARHGAP15|MBOAT2|PIK3CB|BBS2|TRARG1|PRRT2|ABR|RPL15|OSBPL8|RC3H2|DNM2|ACSL5|OSBP2
condensed chromosome kinetochore	Gene Ontology	GO:0000777	0.00199236	0.0957589	DCTN3|CENPM|KNL1|GPATCH11
cellular zinc ion homeostasis	Gene Ontology	GO:0006882	0.00200019	0.0957589	SLC30A10|MT3|ATP7B
phosphatidylinositol 3-kinase complex	Gene Ontology	GO:0005942	0.00200019	0.0957589	SOCS5|PIK3CB|CISH
developmental growth	Gene Ontology	GO:0048589	0.00231163	0.105485	CHST11|ZMIZ1|DMBX1
actin filament binding	Gene Ontology	GO:0051015	0.00236001	0.105485	NEBL|MYO18A|LASP1|ABL1|SYNE2|GAS2|HIP1|IQGAP2
transmembrane receptor protein tyrosine kinase activity	Gene Ontology	GO:0004714	0.00236858	0.105485	EPHB2|MERTK|RET|RYK
beta-catenin binding	Gene Ontology	GO:0008013	0.00258255	0.1124	CALCOCO1|LEF1|KANK1|TBL1XR1|APC
chemical synaptic transmission	Gene Ontology	GO:0007268	0.0026651	0.113415	SLITRK5|GABRG3|CACNB2|CACNA1G|SV2C|GRM7
integral component of membrane	Gene Ontology	GO:0016021	0.00291997	0.114095	SLC17A4|SHISAL2B|TEX38|TOMM40L|IL10RB|NRXN3|CPD|SLC9A9|CSMD2|MBOAT2|SLITRK5|CNTNAP5|NRXN1|CCR8|IGF2R|STX2|IL1R2|ATP7B|ACER1|CDH17|CERS1|SUN3|SGCD|VKORC1|TRARG1|TMCO4|TNFRSF13C|SYNDIG1L|SPN|GRAMD4|NRG3|ACSL5|CADM2|CXCR6|KCND2|TRHDE|LARGE1|UNC5C|ATP10D|KIDINS220|CORIN|OSBPL8|TMEM108|GALNT9|SLC25A25|TMEM168|SYNE2|EFCAB14|CHST11|NETO2|ITFG1|PARP16|PTGES2|ALCAM|LYPD6B|MEGF10|SLC16A4|ANO10|KIF22|PTPRF|…
regulation of GTPase activity	Gene Ontology	GO:0043087	0.00302033	0.114095	EFNA5|ARHGAP15|EPHA3|IQGAP2
gamma-aminobutyric acid signaling pathway	Gene Ontology	GO:0007214	0.00302061	0.114095	GABRG3|GABRB1|PLCL1
brain morphogenesis	Gene Ontology	GO:0048854	0.00302061	0.114095	BBS2|FANCC|SHANK2
metal ion binding	Gene Ontology	GO:0046872	0.00303856	0.114095	HDAC2|FYCO1|LASP1|RC3H2|ZNF852|CALCOCO1|PCLO|ZC3H14|TNS1|ZBTB6|RSPRY1|LMX1A|ACAP1|QTRT1|SNAI2|PDE10A|ING3|PCGF3|BPNT1|ZNF526|YOD1|NRXN1|PDE6B|NDUFS2|ZKSCAN7|MT3|RNF123
regulation of hematopoietic stem cell differentiation	Gene Ontology	GO:1902036	0.00326931	0.114188	EIF2AK2|CDK6
interleukin-1 receptor activity	Gene Ontology	GO:0004908	0.00326931	0.114188	IL1R2|IL1R1
termination of RNA polymerase II transcription	Gene Ontology	GO:0006369	0.00326931	0.114188	MAZ|SETX
mitochondrion	Gene Ontology	GO:0005739	0.00327954	0.114188	PCK2|GSK3A|GPS2|CMC2|ZBTB6|PTGES2|TRAK1|USP15|COQ10B|IARS2|ACSL5|NDUFS2|ATPAF1|BCKDK|GRAMD4|SYNE2|OGDHL|SPATA7|SUCLA2|ILF3
calcium ion import	Gene Ontology	GO:0070509	0.00341975	0.116943	CACNA1C|MICU1|CACNA1G
photoreceptor outer segment	Gene Ontology	GO:0001750	0.00378491	0.123543	PDE6B|RGR|SHANK2|PCDH15
phosphatidylinositol phosphorylation	Gene Ontology	GO:0046854	0.00378491	0.123543	SOCS5|PIK3CB|BPNT1|CISH
regulation of postsynaptic membrane potential	Gene Ontology	GO:0060078	0.00384967	0.123543	GABRG3|KCND2|GRID1
calcium ion transport	Gene Ontology	GO:0006816	0.00406635	0.123543	EPM2A|CACNA1C|SARAF|CACNA1G
estrogen receptor binding	Gene Ontology	GO:0030331	0.00431105	0.123543	WIPI2|LEF1|PAGR1
regulation of neuron projection development	Gene Ontology	GO:0010975	0.00431105	0.123543	SLC39A12|GSK3A|NDEL1
Golgi to plasma membrane protein transport	Gene Ontology	GO:0043001	0.00431105	0.123543	BBS2|GOLGA4|SPTBN1
collateral sprouting	Gene Ontology	GO:0048668	0.00432238	0.123543	ABL1|EFNA5
regulation of cAMP-mediated signaling	Gene Ontology	GO:0043949	0.00432238	0.123543	PDE10A|PRKAR1B
protein methyltransferase activity	Gene Ontology	GO:0008276	0.00432238	0.123543	FAM98A|HEMK1
multicellular organism growth	Gene Ontology	GO:0035264	0.00469469	0.129255	SLC25A25|RC3H2|PLAG1|TBL1XR1|PCDH15
entrainment of circadian clock by photoperiod	Gene Ontology	GO:0043153	0.00480454	0.129255	CRTC1|PDE6B|FBXL17
receptor complex	Gene Ontology	GO:0043235	0.00491877	0.129255	EPHB2|SLITRK5|RYK|RET|MERTK|CNTFR|GRM7
cellular response to oxidative stress	Gene Ontology	GO:0034599	0.00499471	0.129255	MT3|PRR5L|STX2|FANCC
negative regulation of cysteine-type endopeptidase activity involved in apoptotic process	Gene Ontology	GO:0043154	0.00499471	0.129255	LAMTOR5|LEF1|CDKN2D|MT3
peptidyl-tyrosine phosphorylation	Gene Ontology	GO:0018108	0.00543656	0.13358	EPHB2|EPHA3|MERTK|RET|RYK
regulation of microtubule polymerization	Gene Ontology	GO:0031113	0.00551061	0.13358	ABL1|SLC39A12
L-type voltage-gated calcium channel complex	Gene Ontology	GO:1990454	0.00551061	0.13358	CACNB2|CACNA2D1
regulation of axon extension	Gene Ontology	GO:0030516	0.00551061	0.13358	ABL1|DNM2
autophagy of nucleus	Gene Ontology	GO:0044804	0.00551061	0.13358	WIPI2|ATG5
protein-containing complex	Gene Ontology	GO:0032991	0.00560955	0.134119	CAMKMT|TRPS1|WIPI2|QTRT1|NRXN3|NRXN1|RAD54L|DTNA|ABL1|PCP4
epidermal growth factor receptor signaling pathway	Gene Ontology	GO:0007173	0.00589028	0.134848	ABL1|SLC30A10|SOCS5
postsynaptic membrane	Gene Ontology	GO:0045211	0.00597488	0.134848	GABRB1|KCND2|GRID1|SHANK2|DNM2
positive regulation of kinase activity	Gene Ontology	GO:0033674	0.00643975	0.134848	EPHB2|MERTK|RET|RYK
phosphatidylinositol 3-kinase signaling	Gene Ontology	GO:0014065	0.00648363	0.134848	PTEN|PIK3CB|PREX2
cell migration	Gene Ontology	GO:0016477	0.0067735	0.134848	TSPAN11|PIK3CB|GSK3A|PTPRF|MERTK|NDEL1|APC
cardiac muscle cell action potential involved in contraction	Gene Ontology	GO:0086002	0.0068304	0.134848	CACNA2D1|CACNA1G
retrograde axonal transport	Gene Ontology	GO:0008090	0.0068304	0.134848	TMEM108|NDEL1
thrombin-activated receptor signaling pathway	Gene Ontology	GO:0070493	0.0068304	0.134848	DGKQ|IQGAP2
armadillo repeat domain binding	Gene Ontology	GO:0070016	0.0068304	0.134848	CALCOCO1|LEF1
phagophore assembly site membrane	Gene Ontology	GO:0034045	0.0068304	0.134848	WIPI2|ATG5
Golgi to lysosome transport	Gene Ontology	GO:0090160	0.0068304	0.134848	GAK|CCDC91
fructose metabolic process	Gene Ontology	GO:0006000	0.0068304	0.134848	ALDOB|PFKFB2
platelet-derived growth factor receptor binding	Gene Ontology	GO:0005161	0.0068304	0.134848	PDGFA|IL1R1
netrin-activated signaling pathway	Gene Ontology	GO:0038007	0.0068304	0.134848	UNC5C|DSCAM
synapse	Gene Ontology	GO:0045202	0.00697961	0.136387	SLITRK5|GABRG3|CACNB2|DNM2|CACNA1G|HTR6|SCGN|DTNA|GRM7
kinesin complex	Gene Ontology	GO:0005871	0.0071113	0.137557	KIF21B|NDEL1|KIF22
regulation of transcription by RNA polymerase II	Gene Ontology	GO:0006357	0.00719595	0.13758	PCGF3|DGKQ|MED4|ZBTB7C|MAZ|LMX1A|ELK4|ZNF704|ARID3C|ERF|PIAS4|JMJD1C|RFX3|ZBTB26|TBL1XR1
kinase binding	Gene Ontology	GO:0019900	0.00725618	0.13758	PARP16|JAKMIP3|DGKQ|RASGRP3
double-stranded RNA binding	Gene Ontology	GO:0003725	0.00768881	0.143565	ZFR2|EIF2AK2|RC3H2|ILF3
spleen development	Gene Ontology	GO:0048536	0.00777376	0.143565	ABL1|RC3H2|CDH17
growth cone	Gene Ontology	GO:0030426	0.00813806	0.143565	DSCAM|UNC5C|SETX|DNM2
commissural neuron axon guidance	Gene Ontology	GO:0071679	0.00827821	0.143565	EPHB2|RYK
protein lipidation	Gene Ontology	GO:0006497	0.00827821	0.143565	WIPI2|ATG10
striatum development	Gene Ontology	GO:0021756	0.00827821	0.143565	SLITRK5|BBS2
response to dietary excess	Gene Ontology	GO:0002021	0.00827821	0.143565	TBL1XR1|SLC25A25
multicellular organism development	Gene Ontology	GO:0007275	0.00835073	0.143565	EPHB2|PDGFA|RYK|RET|MERTK|VSX2|PPDPFL
cellular response to retinoic acid	Gene Ontology	GO:0071300	0.00847143	0.143565	EPHA3|SETX|RET
social behavior	Gene Ontology	GO:0035176	0.00847143	0.143565	GRID1|SHANK2|NRXN1
intracellular signal transduction	Gene Ontology	GO:0035556	0.00940903	0.152128	SOCS5|ASB18|DCLK3|ABR|SH2B2|CISH|TNS1|MAPKAPK3|NRG3
positive regulation of ruffle assembly	Gene Ontology	GO:1900029	0.00985057	0.152128	FAM98A|NDEL1
GABA receptor binding	Gene Ontology	GO:0050811	0.00985057	0.152128	TRAK1|PLCL1
vesicle transport along microtubule	Gene Ontology	GO:0047496	0.00985057	0.152128	TRAK1|NDEL1
removal of superoxide radicals	Gene Ontology	GO:0019430	0.00985057	0.152128	MT3|FANCC
negative regulation of substrate adhesion-dependent cell spreading	Gene Ontology	GO:1900025	0.00985057	0.152128	EFNA5|KANK1
GABA-gated chloride ion channel activity	Gene Ontology	GO:0022851	0.00985057	0.152128	GABRG3|GABRB1
circulatory system development	Gene Ontology	GO:0072359	0.00985057	0.152128	ABL1|SLITRK5
gamma-catenin binding	Gene Ontology	GO:0045295	0.00985057	0.152128	APC|LEF1
quinone binding	Gene Ontology	GO:0048038	0.00985057	0.152128	NDUFS2|VKORC1
protein kinase B signaling	Gene Ontology	GO:0043491	0.00997392	0.152801	MT3|SETX|MERTK
homophilic cell adhesion via plasma membrane adhesion molecules	Gene Ontology	GO:0007156	0.0104159	0.157059	PIK3CB|CDH17|CNTN4|RET|PCDH15
post-embryonic development	Gene Ontology	GO:0009791	0.0106421	0.158326	CHST11|ABL1|RC3H2|SOX6
negative regulation of gene expression	Gene Ontology	GO:0010629	0.0108306	0.158326	GATA5|EPM2A|BBS2|PLAG1|DGKQ
cellular respiration	Gene Ontology	GO:0045333	0.0115441	0.158966	COQ10B|SLC25A25
meiotic nuclear membrane microtubule tethering complex	Gene Ontology	GO:0034993	0.0115441	0.158966	SUN3|SYNE2
histone mRNA catabolic process	Gene Ontology	GO:0071044	0.0115441	0.158966	UPF1|XRN1
regulation of protein kinase A signaling	Gene Ontology	GO:0010738	0.0115441	0.158966	PDE10A|PRKAR1B
white fat cell differentiation	Gene Ontology	GO:0050872	0.0115441	0.158966	SNAI2|TBL1XR1
filamin binding	Gene Ontology	GO:0031005	0.0115441	0.158966	DPYSL4|NEBL
vocalization behavior	Gene Ontology	GO:0071625	0.0115441	0.158966	SHANK2|NRXN1
positive regulation of phagocytosis	Gene Ontology	GO:0050766	0.0116215	0.158966	FCER1G|MERTK|APOA2
positive regulation of fibroblast proliferation	Gene Ontology	GO:0048146	0.0125004	0.166834	PDGFA|ZMIZ1|CDK6
positive regulation of cell migration	Gene Ontology	GO:0030335	0.0128019	0.166834	PDGFA|MAZ|RET|SNAI2|SYNE2|LEF1
cytokine-mediated signaling pathway	Gene Ontology	GO:0019221	0.0130739	0.166834	CNTFR|SOCS5|SH2B2|IL1R2|IL10RB
negative regulation of epidermal growth factor-activated receptor activity	Gene Ontology	GO:0007175	0.0133555	0.166834	SOCS5|CBLB
synaptic vesicle fusion to presynaptic active zone membrane	Gene Ontology	GO:0031629	0.0133555	0.166834	STX2|PRRT2
camera-type eye morphogenesis	Gene Ontology	GO:0048593	0.0133555	0.166834	TENM3|EPHB2
cellular response to low-density lipoprotein particle stimulus	Gene Ontology	GO:0071404	0.0133555	0.166834	SOCS5|FCER1G
1-phosphatidylinositol-3-kinase regulator activity	Gene Ontology	GO:0046935	0.0133555	0.166834	SOCS5|CISH
protein methylation	Gene Ontology	GO:0006479	0.0133555	0.166834	FAM98A|HEMK1
negative regulation of intrinsic apoptotic signaling pathway in response to DNA damage	Gene Ontology	GO:1902230	0.0133555	0.166834	SNAI2|CDKN2D
corpus callosum development	Gene Ontology	GO:0022038	0.0133555	0.166834	EPHB2|RYK
detection of mechanical stimulus involved in sensory perception of sound	Gene Ontology	GO:0050910	0.0133555	0.166834	TMC2|PCDH15
positive regulation of excitatory postsynaptic potential	Gene Ontology	GO:2000463	0.0133555	0.166834	SHANK2|NRXN1
histone deacetylase complex	Gene Ontology	GO:0000118	0.0134164	0.166834	HDAC2|TBL1XR1|JMJD1C
nuclear membrane	Gene Ontology	GO:0031965	0.0140001	0.172969	EPHA3|NRXN1|OSBPL8|SCRN1|RNF123|SYNE2
integrin-mediated signaling pathway	Gene Ontology	GO:0007229	0.0142437	0.17485	ABL1|FCER1G|ITFG1|CDH17
endoplasmic reticulum unfolded protein response	Gene Ontology	GO:0030968	0.0143696	0.175273	PARP16|EIF2AK2|YOD1
ionotropic glutamate receptor binding	Gene Ontology	GO:0035255	0.0152814	0.178273	NETO2|SHANK2
ubiquinone biosynthetic process	Gene Ontology	GO:0006744	0.0152814	0.178273	COQ10B|PDSS2
cAMP-mediated signaling	Gene Ontology	GO:0019933	0.0152814	0.178273	DGKQ|PCLO
dendritic spine morphogenesis	Gene Ontology	GO:0060997	0.0152814	0.178273	EPHB2|SHANK2
dynactin complex	Gene Ontology	GO:0005869	0.0152814	0.178273	DCTN3|ACTL7B
GABA-A receptor activity	Gene Ontology	GO:0004890	0.0152814	0.178273	GABRG3|GABRB1
heat shock protein binding	Gene Ontology	GO:0031072	0.0153603	0.178273	CAMKMT|APOA2|FKBP5
cellular response to hydrogen peroxide	Gene Ontology	GO:0070301	0.0153603	0.178273	ABL1|PPIF|SETX
axon cytoplasm	Gene Ontology	GO:1904115	0.0163887	0.18793	TRAK1|TMEM108|NDEL1
positive regulation of protein kinase B signaling	Gene Ontology	GO:0051897	0.0170259	0.189516	PDGFA|OSBPL8|MAZ|RET
GABA-A receptor complex	Gene Ontology	GO:1902711	0.0173187	0.189516	GABRG3|GABRB1
Wnt-activated receptor activity	Gene Ontology	GO:0042813	0.0173187	0.189516	TSPAN12|RYK
clathrin adaptor activity	Gene Ontology	GO:0035615	0.0173187	0.189516	AP1M2|HIP1
vasodilation	Gene Ontology	GO:0042311	0.0173187	0.189516	BBS2|ATG5
regulation of proteasomal protein catabolic process	Gene Ontology	GO:0061136	0.0173187	0.189516	EPM2A|NUDT15
regulation of store-operated calcium entry	Gene Ontology	GO:2001256	0.0173187	0.189516	HOMER3|SARAF
response to virus	Gene Ontology	GO:0009615	0.0174547	0.189919	EIF2AK2|CDK6|LCN2
negative regulation of cell migration	Gene Ontology	GO:0030336	0.0177707	0.191184	RECK|OSBPL8|SRGAP1|KANK1
regulation of ion transmembrane transport	Gene Ontology	GO:0034765	0.0177707	0.191184	SCN7A|KCND2|CACNA1G|CACNA1C
negative regulation of transcription by RNA polymerase II	Gene Ontology	GO:0000122	0.018376	0.195029	GPS2|HDAC2|DMBX1|HMBOX1|DCAF1|NR1I3|ERF|CDK6|PIAS4|ELK4|VSX2|SNAI2|LEF1|SOX6|TBL1XR1
visual perception	Gene Ontology	GO:0007601	0.0184584	0.195029	PDE6B|RGR|BBS2|PDCL|PCDH15
chromatin	Gene Ontology	GO:0000785	0.0185354	0.195029	UBR2|JMJD1C|UPF1|KIF22
chloride transmembrane transport	Gene Ontology	GO:1902476	0.0193203	0.197216	GABRG3|SLC26A1|CLCN1|ANO10
muscle fiber development	Gene Ontology	GO:0048747	0.0194642	0.197216	CACNA2D2|NEBL
telomeric DNA binding	Gene Ontology	GO:0042162	0.0194642	0.197216	UPF1|HMBOX1
protein localization to organelle	Gene Ontology	GO:0033365	0.0194642	0.197216	BBS2|CNTLN
reciprocal meiotic recombination	Gene Ontology	GO:0007131	0.0194642	0.197216	RAD54L|UBR2
negative regulation of tumor necrosis factor-mediated signaling pathway	Gene Ontology	GO:0010804	0.0194642	0.197216	GPS2|PIAS4
autophagosome assembly	Gene Ontology	GO:0000045	0.0197003	0.198558	WIPI2|EPM2A|ATG5
transmembrane receptor protein tyrosine kinase signaling pathway	Gene Ontology	GO:0007169	0.020951	0.200679	EPHB2|MERTK|RET|RYK
dendritic spine	Gene Ontology	GO:0043197	0.020951	0.200679	ABR|KCND2|SHANK2|DNM2
DNA-binding transcription factor activity	Gene Ontology	GO:0003700	0.0215364	0.200679	TRPS1|SMAD9|ZBTB7C|NRL|ZNF704|SNAI2|RFX3|PLAG1
RNA polymerase II cis-regulatory region sequence-specific DNA binding	Gene Ontology	GO:0000978	0.0216087	0.200679	GATA5|ZBTB7C|NRL|RFX3|CALCOCO1|MAZ|ZNF704|NR1I3|ZBTB26|ELK4|SNAI2|LEF1|PLAG1|SOX6
protein polyubiquitination	Gene Ontology	GO:0000209	0.0216278	0.200679	PELI2|RC3H2|HECW1|FBXL7|FBXL17
positive regulation of synaptic transmission, glutamatergic	Gene Ontology	GO:0051968	0.0217148	0.200679	SHANK2|NRXN1
protein kinase C-activating G protein-coupled receptor signaling pathway	Gene Ontology	GO:0007205	0.0217148	0.200679	DGKQ|CISH
apoptotic cell clearance	Gene Ontology	GO:0043277	0.0217148	0.200679	MEGF10|MERTK
histone H3 deacetylation	Gene Ontology	GO:0070932	0.0217148	0.200679	HDAC2|ELK4
translation elongation factor activity	Gene Ontology	GO:0003746	0.0217148	0.200679	EEF2|EIF5A
activation of protein kinase B activity	Gene Ontology	GO:0032148	0.0217148	0.200679	MT3|OSBPL8
neurotransmitter secretion	Gene Ontology	GO:0007269	0.0217148	0.200679	NRXN3|NRXN1
neuron projection extension	Gene Ontology	GO:1990138	0.0217148	0.200679	ALCAM|NDEL1
nucleus	Gene Ontology	GO:0005634	0.0217776	0.200679	SMAD9|QTRT1|EPM2A|DCLK3|CRTC1|ERF|RAD54L|RFX3|MAPKAPK3|RYK|GPS2|DMBX1|LPIN1|ZFR2|SOX6|ZNF704|MT3|ACTL7B|ZC3H14|KNL1|VSX2|PLAG1|DDX49|CENPM|PIAS4|ZBTB7C|PTEN|LMX1A|ARID3C|RPL15|USP15|SNAI2|EEF2|LEF1|GATA5|FBXL17|KAT8|PCGF3|ZNF526|NRL|PTGES2|RPP25L|GSK3A|ELK4|KIF22|SCGN|EPM2AIP1|ZKSCAN7|CALCOCO1|APC|ILF3
activation of GTPase activity	Gene Ontology	GO:0090630	0.021797	0.200679	RABGAP1|ABR|TBC1D10B|NDEL1
response to bacterium	Gene Ontology	GO:0009617	0.021797	0.200679	CUBN|SCN7A|MLH1|FKBP5
intracellular membrane-bounded organelle	Gene Ontology	GO:0043231	0.0219647	0.201255	OSBPL10|AP1M2|ANO10|OSBPL8|RC3H2|GAK|HIP1|OSBP2
phagocytosis	Gene Ontology	GO:0006909	0.0220977	0.20151	ABL1|MERTK|DNM2
protein ubiquitination	Gene Ontology	GO:0016567	0.0224765	0.203993	SOCS5|CBLB|ASB18|RSPRY1|DCAF1|NEURL4|HECW1|RNF123|CISH
microtubule motor activity	Gene Ontology	GO:0003777	0.0233534	0.210454	KIF5C|KIF21B|KIF22
regulation of phosphatidylinositol 3-kinase activity	Gene Ontology	GO:0043551	0.0240676	0.210454	SOCS5|CISH
regulation of focal adhesion assembly	Gene Ontology	GO:0051893	0.0240676	0.210454	EFNA5|EPHA3
regulation of cilium assembly	Gene Ontology	GO:1902017	0.0240676	0.210454	SYNE2|ATG5
regulation of axonogenesis	Gene Ontology	GO:0050770	0.0240676	0.210454	KIF13B|RET
centrosome localization	Gene Ontology	GO:0051642	0.0240676	0.210454	SYNE2|NDEL1
neuronal action potential	Gene Ontology	GO:0019228	0.0240676	0.210454	SCN7A|KCND2
negative regulation of reactive oxygen species metabolic process	Gene Ontology	GO:2000378	0.0240676	0.210454	MT3|ATG5
synaptic vesicle	Gene Ontology	GO:0008021	0.0253882	0.219002	MT3|STX2|NDEL1|PRRT2
transcription coregulator activity	Gene Ontology	GO:0003712	0.0253882	0.219002	KAT8|PIAS4|MED4|JMJD1C
late endosome	Gene Ontology	GO:0005770	0.0263383	0.221768	IFNAR1|IGF2R|ATP7B|FYCO1
regulation of bone mineralization	Gene Ontology	GO:0030500	0.0265195	0.221768	ANKH|SGMS2
translational elongation	Gene Ontology	GO:0006414	0.0265195	0.221768	EEF2|EIF5A
regulation of protein kinase activity	Gene Ontology	GO:0045859	0.0265195	0.221768	EPM2A|KIDINS220
regulation of angiogenesis	Gene Ontology	GO:0045765	0.0265195	0.221768	RECK|TSPAN12
ligand-gated ion channel activity	Gene Ontology	GO:0015276	0.0265195	0.221768	GABRB1|GRID1
transmembrane transport	Gene Ontology	GO:0055085	0.0277061	0.228694	SLC17A4|SLC16A4|ANO10|SLC22A1|SLC22A2|SLC25A25|SV2C
signal transduction	Gene Ontology	GO:0007165	0.0279706	0.229887	SLC39A12|CBLB|GABRG3|GSK3A|SRGAP1|PDE6B|ACAP1|TENM3|ARHGAP15|PPP1R12B|PDE10A
potassium ion transmembrane transport	Gene Ontology	GO:0071805	0.0283018	0.230629	LRRC52|KCND2|SLC9A9|KCNK2
presynapse	Gene Ontology	GO:0098793	0.0283018	0.230629	NRXN3|DGKQ|HIP1|DNM2
cysteine-type endopeptidase inhibitor activity involved in apoptotic process	Gene Ontology	GO:0043027	0.0290677	0.231025	MT3|LEF1
adipose tissue development	Gene Ontology	GO:0060612	0.0290677	0.231025	FTO|SLC25A25
synaptic membrane adhesion	Gene Ontology	GO:0099560	0.0290677	0.231025	EFNA5|NRXN1
regulation of multicellular organism growth	Gene Ontology	GO:0040014	0.0290677	0.231025	CACNA2D2|FTO
zinc ion binding	Gene Ontology	GO:0008270	0.0290742	0.231025	SORD|MMP16|TRPS1|SREK1IP1|ZFR2|MT3|CPD|ZCCHC24|NR1I3|UPF1|PIAS4|DTNA|UBR2|ZMIZ1|GATA5
positive regulation of peptidyl-tyrosine phosphorylation	Gene Ontology	GO:0050731	0.0302007	0.237201	ABL1|EFNA5|DGKQ
autophagosome	Gene Ontology	GO:0005776	0.0302007	0.237201	WIPI2|ATG5|FYCO1
nuclear body	Gene Ontology	GO:0016604	0.0306548	0.237201	CRTC1|HMBOX1|CORIN|ATMIN|KNL1|ABL1|SETX
voltage-gated potassium channel complex	Gene Ontology	GO:0008076	0.0316834	0.237201	LRRC52|KCND2|KCNK2
insulin receptor signaling pathway	Gene Ontology	GO:0008286	0.0316834	0.237201	GSK3A|SH2B2|NDEL1
negative regulation of signal transduction	Gene Ontology	GO:0009968	0.0317093	0.237201	PRR5L|CISH
clathrin-dependent endocytosis	Gene Ontology	GO:0072583	0.0317093	0.237201	GAK|HIP1
motile cilium assembly	Gene Ontology	GO:0044458	0.0317093	0.237201	ATMIN|CCDC40
GTPase binding	Gene Ontology	GO:0051020	0.0317093	0.237201	GOLGA4|SPTBN1
mitogen-activated protein kinase binding	Gene Ontology	GO:0051019	0.0317093	0.237201	ABL1|MAPKAPK3
phagocytic cup	Gene Ontology	GO:0001891	0.0317093	0.237201	MEGF10|DNM2
memory	Gene Ontology	GO:0007613	0.0332036	0.24362	CRTC1|LMX1A|SHANK2
manganese ion binding	Gene Ontology	GO:0030145	0.0332036	0.24362	ABL1|LARGE1|PCK2
calcium ion binding	Gene Ontology	GO:0005509	0.0337336	0.246564	CBLB|PCP4|CDH17|RASGRP3|CUBN|SLC25A25|FBN2|RET|SCGN|MYLPF|PCDH15|EFCAB14|MICU1
platelet activation	Gene Ontology	GO:0030168	0.0344416	0.248889	PIK3CB|MERTK
pattern specification process	Gene Ontology	GO:0007389	0.0344416	0.248889	APC|NRG3
macroautophagy	Gene Ontology	GO:0016236	0.0344416	0.248889	ATG10|YOD1
positive regulation of neuron projection development	Gene Ontology	GO:0010976	0.0347612	0.250254	EPHA3|SETX|RET
angiogenesis	Gene Ontology	GO:0001525	0.0349639	0.250771	EPHB2|TSPAN12|AMOTL2|NRXN3|NRXN1
nucleic acid binding	Gene Ontology	GO:0003676	0.03648	0.260669	DDX49|SREK1IP1|RCAN1|ZCCHC24|GPATCH11|ZNF852|HEMK1
external side of plasma membrane	Gene Ontology	GO:0009897	0.0371693	0.261378	FCER1G|ALCAM|CCR8|CXCR6|CNTFR|TNFRSF13C|IL1R1
chemorepellent activity	Gene Ontology	GO:0045499	0.0372617	0.261378	NRG3|EFNA5
stereocilium	Gene Ontology	GO:0032420	0.0372617	0.261378	BBS2|PCDH15
extrinsic apoptotic signaling pathway in absence of ligand	Gene Ontology	GO:0097192	0.0372617	0.261378	GSK3A|LCN2
positive regulation of phosphatidylinositol 3-kinase signaling	Gene Ontology	GO:0014068	0.0379877	0.265498	PDGFA|PRR5L|MAZ
identical protein binding	Gene Ontology	GO:0042802	0.0389851	0.267084	EPHB2|QPRT|FCER1G|AMOTL2|DMBX1|HMBOX1|GNPDA2|ZBTB26|EIF2AK2|ALCAM|CCDC91|GMDS|EPM2AIP1|NDEL1|IGF2R|ALDOB|SETX
motor neuron axon guidance	Gene Ontology	GO:0008045	0.0401671	0.267084	ALCAM|KIF5C
regulation of lipid metabolic process	Gene Ontology	GO:0019216	0.0401671	0.267084	GPS2|ACER1
carbohydrate phosphorylation	Gene Ontology	GO:0046835	0.0401671	0.267084	EPM2A|PFKFB2
C-C chemokine receptor activity	Gene Ontology	GO:0016493	0.0401671	0.267084	CCR8|CXCR6
C-C chemokine binding	Gene Ontology	GO:0019957	0.0401671	0.267084	CCR8|CXCR6
negative regulation of TOR signaling	Gene Ontology	GO:0032007	0.0401671	0.267084	UBR2|GSK3A
lysosome localization	Gene Ontology	GO:0032418	0.0401671	0.267084	FAM98A|NDEL1
calcium channel regulator activity	Gene Ontology	GO:0005246	0.0401671	0.267084	NRXN3|NRXN1
phosphatidylinositol-3,5-bisphosphate binding	Gene Ontology	GO:0080025	0.0401671	0.267084	WIPI2|HIP1
chemokine binding	Gene Ontology	GO:0019956	0.0401671	0.267084	CCR8|CXCR6
neuromuscular junction development	Gene Ontology	GO:0007528	0.0401671	0.267084	CACNA2D2|CACNB2
DNA binding	Gene Ontology	GO:0003677	0.0403461	0.267304	SMAD9|TBL1XR1|PTGES2|KIF22|PLAG1|RC3H2|PIAS4|SNAI2|TTF1|DEDD2|ILF3|ZNF526
magnesium ion binding	Gene Ontology	GO:0000287	0.0404794	0.267304	SUCLA2|ATP10D|PGM1|MAST4|ABL1|DIS3L2
calcium-mediated signaling	Gene Ontology	GO:0019722	0.0413617	0.270118	CCR8|SGCD|CXCR6
transforming growth factor beta receptor signaling pathway	Gene Ontology	GO:0007179	0.0413617	0.270118	ZMIZ1|SMAD9|USP15
chromatin binding	Gene Ontology	GO:0003682	0.041434	0.270118	ARID3C|AUTS2|CALCOCO1|ASXL3|MLH1|UPF1|ELK4|SNAI2|LEF1
negative regulation of canonical Wnt signaling pathway	Gene Ontology	GO:0090090	0.0418776	0.270118	SNAI2|APC|GSK3A|MCC
cyclin binding	Gene Ontology	GO:0030332	0.0431551	0.270118	GPS2|CDK6
ion transport	Gene Ontology	GO:0006811	0.0431551	0.270118	LASP1|GABRB1
regulation of growth	Gene Ontology	GO:0040008	0.0431551	0.270118	SOCS5|CISH
negative regulation of viral genome replication	Gene Ontology	GO:0045071	0.0431551	0.270118	EIF2AK2|ILF3
negative regulation of neuron projection development	Gene Ontology	GO:0010977	0.0462232	0.270118	GAK|KANK1
autophagy of mitochondrion	Gene Ontology	GO:0000422	0.0462232	0.270118	WIPI2|ATG5
transmitter-gated ion channel activity involved in regulation of postsynaptic membrane potential	Gene Ontology	GO:1904315	0.0462232	0.270118	GABRG3|GRID1
Wnt-protein binding	Gene Ontology	GO:0017147	0.0462232	0.270118	RECK|RYK
regulation of presynapse assembly	Gene Ontology	GO:1905606	0.0462232	0.270118	SLITRK5|NRXN1
negative regulation of cell cycle	Gene Ontology	GO:0045786	0.0462232	0.270118	EPM2A|CDK6
microtubule-based movement	Gene Ontology	GO:0007018	0.0485447	0.270118	KIF5C|KIF21B|KIF22
axon terminus	Gene Ontology	GO:0043679	0.0493688	0.270118	TANC1|PRRT2
establishment of protein localization	Gene Ontology	GO:0045184	0.0493688	0.270118	ABL1|MCC
